# Supplementary material for: Distinct Age-Specific miRegulome Profiling of Isolated Small and Large Intestinal Epithelial Cells in Mice
Source: Int J Mol Sci. 2021 Mar 29;22(7):3544. doi: 10.3390/ijms22073544 (PMC8036635; doi:10.3390/ijms22073544)
Supplement: Supplementary file 1 [file ijms-22-03544-s001.zip]

Archive with 2 entries (2 files):
- Table S1 mirnet_mir_target_small.csv
- Table S2 mirnet_mir_target_large.csv
