# Supplementary material for: Distinct Age-Specific miRegulome Profiling of Isolated Small and Large Intestinal Epithelial Cells in Mice
Source: Int J Mol Sci. 2021 Mar 29;22(7):3544. doi: 10.3390/ijms22073544 (PMC8036635; doi:10.3390/ijms22073544)
Supplement: Supplementary file 1 [file ijms-22-03544-s001.zip › Table S1 mirnet_mir_target_small.csv]

miRNA ID	Accession number	Target gene symbol	Target gene ID	Experimental source	PubMed ID (PMID)	Tissue
mmu-mir-200c-3p	MIMAT0000657	Pkib	18768	HITS-CLIP	25083871	Unspecified
mmu-mir-7a-5p	MIMAT0000677	Btn1a1	12231	HITS-CLIP	23142080	Unspecified
mmu-mir-7a-5p	MIMAT0000677	Btn1a1	12231	HITS-CLIP	25083871	Unspecified
mmu-mir-7a-5p	MIMAT0000677	Btn1a1	12231	HITS-CLIP	21258322	Unspecified
mmu-mir-200c-3p	MIMAT0000657	Nog	18121	ChIP-seq//Immunofluorescence//Immunohistochemistry//Luciferase assay//Microarray//qRT-PCR//Western blot	23863486	Unspecified
mmu-mir-5114	MIMAT0020622	T2		HITS-CLIP	21258322	Unspecified
mmu-mir-5116	MIMAT0020624	Scnn1g	20278	HITS-CLIP	25083871	Unspecified
mmu-mir-7a-5p	MIMAT0000677	Stxbp2	20911	HITS-CLIP	23597149	Unspecified
mmu-mir-200c-3p	MIMAT0000657	Hist1h1d	14957	HITS-CLIP	23142080	Unspecified
mmu-mir-200c-3p	MIMAT0000657	Hist1h1d	14957	HITS-CLIP	23597149	Unspecified
mmu-mir-200c-3p	MIMAT0000657	Hist1h1d	14957	HITS-CLIP	21258322	Unspecified
mmu-mir-200c-3p	MIMAT0000657	Hist1h1d	14957	HITS-CLIP	25083871	Unspecified
mmu-let-7c-5p	MIMAT0000523	EZH2	14056	Luciferase assay//qRT-PCR//Western blot	24365598	Unspecified
mmu-mir-92a-3p	MIMAT0000539	Cpeb1	12877	HITS-CLIP	25083871	Unspecified
mmu-let-7e-5p	MIMAT0000524	Meis2	17536	HITS-CLIP	23142080	Unspecified
mmu-let-7c-5p	MIMAT0000523	Meis2	17536	HITS-CLIP	23142080	Unspecified
mmu-let-7a-5p	MIMAT0000521	Meis2	17536	HITS-CLIP	23142080	Unspecified
mmu-let-7d-5p	MIMAT0000383	Meis2	17536	HITS-CLIP	23142080	Unspecified
mmu-let-7b-5p	MIMAT0000522	Meis2	17536	HITS-CLIP	23142080	Unspecified
mmu-let-7c-5p	MIMAT0000523	Nup214	227720	HITS-CLIP	21258322	Unspecified
mmu-let-7b-5p	MIMAT0000522	Nup214	227720	HITS-CLIP	21258322	Unspecified
mmu-let-7e-5p	MIMAT0000524	Nup214	227720	HITS-CLIP	21258322	Unspecified
mmu-let-7a-5p	MIMAT0000521	Nup214	227720	HITS-CLIP	21258322	Unspecified
mmu-let-7d-5p	MIMAT0000383	Nup214	227720	HITS-CLIP	21258322	Unspecified
mmu-mir-5114	MIMAT0020622	Sgol2	68549	HITS-CLIP	21258322	Unspecified
mmu-mir-582-3p	MIMAT0005292	Tnpo3	320938	HITS-CLIP	23142080	Unspecified
mmu-mir-92a-3p	MIMAT0000539	Shox2	20429	Luciferase assay//immunofluorescence	24927531	Unspecified
mmu-mir-582-3p	MIMAT0005292	Rad51d	19364	HITS-CLIP	23597149	Unspecified
mmu-mir-7a-5p	MIMAT0000677	Rps6kb1	20538	Luciferase assay//Western blot	23223022	Unspecified
mmu-let-7b-5p	MIMAT0000522	Cnih	12793	Sequencing	19536157	Unspecified
mmu-mir-200c-3p	MIMAT0000657	Cradd	12905	HITS-CLIP	25083871	Unspecified
mmu-let-7b-5p	MIMAT0000522	ACVR1B	13610	Luciferase assay//qRT-PCR//Western blot	23152446	Unspecified
mmu-let-7a-5p	MIMAT0000521	ACVR1B	13610	Luciferase assay//qRT-PCR//Western blot	23152446	Unspecified
mmu-mir-5114	MIMAT0020622	Ggps1	14593	HITS-CLIP	21258322	Unspecified
mmu-mir-582-3p	MIMAT0005292	Zim1	12769	HITS-CLIP	25083871	Unspecified
mmu-mir-714	MIMAT0003505	Ddr2	24060	HITS-CLIP	21258322	Unspecified
mmu-mir-7a-5p	MIMAT0000677	Gla	11605	HITS-CLIP	23597149	Unspecified
mmu-mir-5116	MIMAT0020624	Isg15	53604	HITS-CLIP	23142080	Unspecified
mmu-mir-92a-3p	MIMAT0000539	Zpbp	53320	HITS-CLIP	23142080	Unspecified
mmu-mir-714	MIMAT0003505	Slc5a3	53893	HITS-CLIP	23142080	Unspecified
mmu-let-7d-5p	MIMAT0000383	Cts8	56094	HITS-CLIP	21258322	Unspecified
mmu-let-7c-5p	MIMAT0000523	Cts8	56094	HITS-CLIP	21258322	Unspecified
mmu-let-7b-5p	MIMAT0000522	Cts8	56094	HITS-CLIP	21258322	Unspecified
mmu-let-7e-5p	MIMAT0000524	Cts8	56094	HITS-CLIP	25083871	Unspecified
mmu-let-7b-5p	MIMAT0000522	Cts8	56094	HITS-CLIP	25083871	Unspecified
mmu-let-7a-5p	MIMAT0000521	Cts8	56094	HITS-CLIP	21258322	Unspecified
mmu-let-7e-5p	MIMAT0000524	Cts8	56094	HITS-CLIP	21258322	Unspecified
mmu-let-7a-5p	MIMAT0000521	Cts8	56094	HITS-CLIP	25083871	Unspecified
mmu-let-7d-5p	MIMAT0000383	Cts8	56094	HITS-CLIP	25083871	Unspecified
mmu-let-7c-5p	MIMAT0000523	Cts8	54609	HITS-CLIP	25083871	Unspecified
mmu-mir-5099	MIMAT0020606	Nom1	56876	HITS-CLIP	21258322	Unspecified
mmu-mir-200c-3p	MIMAT0000657	Plxnc1	59069	HITS-CLIP	25083871	Unspecified
mmu-mir-5114	MIMAT0020622	Paxip1	55982	HITS-CLIP	23597149	Unspecified
mmu-mir-7a-5p	MIMAT0000677	Evi2b	114889	HITS-CLIP	25083871	Unspecified
mmu-mir-1224-5p	MIMAT0005460	Brat1	231841	HITS-CLIP	21258322	Unspecified
mmu-mir-7a-5p	MIMAT0000677	Hdac7	56233	HITS-CLIP	25083871	Unspecified
mmu-let-7b-5p	MIMAT0000522	Acn9	66087	Sequencing	19536157	Unspecified
mmu-mir-92a-3p	MIMAT0000539	Fam136a	66488	HITS-CLIP	25083871	Unspecified
mmu-mir-7a-5p	MIMAT0000677	Polr2l	66491	HITS-CLIP	23597149	Unspecified
mmu-mir-7a-5p	MIMAT0000677	Sike1	66641	HITS-CLIP	25083871	Unspecified
mmu-mir-5114	MIMAT0020622	Tmem206	66950	HITS-CLIP	25083871	Unspecified
mmu-mir-5114	MIMAT0020622	Tmem206	66950	HITS-CLIP	21258322	Unspecified
mmu-mir-7a-5p	MIMAT0000677	Trappc13	66979	HITS-CLIP	21258322	Unspecified
mmu-mir-5116	MIMAT0020624	Yae1d1	67008	HITS-CLIP	25083871	Unspecified
mmu-mir-5116	MIMAT0020624	Rpp14	67053	HITS-CLIP	25083871	Unspecified
mmu-mir-5114	MIMAT0020622	5-Mar	69104	HITS-CLIP	21258322	Unspecified
mmu-mir-5114	MIMAT0020622	5-Mar	69104	HITS-CLIP	25083871	Unspecified
mmu-mir-5099	MIMAT0020606	Ooep	67968	HITS-CLIP	21258322	Unspecified
mmu-mir-200c-3p	MIMAT0000657	Rnf166	68724	HITS-CLIP	25083871	Unspecified
mmu-let-7a-5p	MIMAT0000521	Armc2	213402	HITS-CLIP	21258322	Unspecified
mmu-let-7b-5p	MIMAT0000522	Armc2	213402	HITS-CLIP	21258322	Unspecified
mmu-let-7a-5p	MIMAT0000521	Armc2	213402	HITS-CLIP	23597149	Unspecified
mmu-let-7e-5p	MIMAT0000524	Armc2	213402	HITS-CLIP	23597149	Unspecified
mmu-let-7c-5p	MIMAT0000523	Armc2	213402	HITS-CLIP	21258322	Unspecified
mmu-mir-5114	MIMAT0020622	Armc2	213402	HITS-CLIP	21258322	Unspecified
mmu-let-7e-5p	MIMAT0000524	Armc2	213402	HITS-CLIP	21258322	Unspecified
mmu-let-7b-5p	MIMAT0000522	Armc2	213402	HITS-CLIP	23597149	Unspecified
mmu-let-7c-5p	MIMAT0000523	Armc2	213402	HITS-CLIP	23597149	Unspecified
mmu-let-7d-5p	MIMAT0000383	Armc2	213402	HITS-CLIP	23597149	Unspecified
mmu-let-7d-5p	MIMAT0000383	Armc2	213402	HITS-CLIP	21258322	Unspecified
mmu-mir-5114	MIMAT0020622	Glrx2	69367	HITS-CLIP	21258322	Unspecified
mmu-mir-7a-5p	MIMAT0000677	Mtfmt	69606	HITS-CLIP	21258322	Unspecified
mmu-mir-5116	MIMAT0020624	Ms4a6b	69774	HITS-CLIP	23142080	Unspecified
mmu-mir-582-3p	MIMAT0005292	Tspan18	241556	HITS-CLIP	23142080	Unspecified
mmu-mir-5114	MIMAT0020622	Slc35d2	70484	HITS-CLIP	21258322	Unspecified
mmu-mir-760-3p	MIMAT0003898	Ecd	70601	HITS-CLIP	21258322	Unspecified
mmu-mir-200c-3p	MIMAT0000657	Sh2d4a	72281	HITS-CLIP	21258322	Unspecified
mmu-mir-5116	MIMAT0020624	Ccdc71	72462	HITS-CLIP	23142080	Unspecified
mmu-mir-92a-3p	MIMAT0000539	Tagap1	380608	HITS-CLIP	23142080	Unspecified
mmu-let-7d-5p	MIMAT0000383	Lins	72635	HITS-CLIP	25083871	Unspecified
mmu-let-7e-5p	MIMAT0000524	Lins	72635	HITS-CLIP	25083871	Unspecified
mmu-let-7a-5p	MIMAT0000521	Lins	72635	HITS-CLIP	25083871	Unspecified
mmu-let-7b-5p	MIMAT0000522	Lins	72635	HITS-CLIP	25083871	Unspecified
mmu-let-7c-5p	MIMAT0000523	Lins	72635	HITS-CLIP	25083871	Unspecified
mmu-mir-451a	MIMAT0001632	D14Abb1e	218850	Sequencing	19536157	Unspecified
mmu-let-7e-5p	MIMAT0000524	Zfp444	72667	HITS-CLIP	21258322	Unspecified
mmu-let-7d-5p	MIMAT0000383	Zfp444	72667	HITS-CLIP	21258322	Unspecified
mmu-let-7c-5p	MIMAT0000523	Zfp444	72667	HITS-CLIP	21258322	Unspecified
mmu-let-7b-5p	MIMAT0000522	Zfp444	72667	HITS-CLIP	21258322	Unspecified
mmu-let-7a-5p	MIMAT0000521	Zfp444	76138	HITS-CLIP	21258322	Unspecified
mmu-mir-714	MIMAT0003505	Wdr26	226757	HITS-CLIP	23142080	Unspecified
mmu-mir-1224-5p	MIMAT0005460	Agl	77559	HITS-CLIP	21258322	Unspecified
mmu-mir-200c-3p	MIMAT0000657	Rassf10	78748	HITS-CLIP	23142080	Unspecified
mmu-mir-760-3p	MIMAT0003898	Zdhhc3	69035	HITS-CLIP	23597149	Unspecified
mmu-mir-5114	MIMAT0020622	Zfp113	56314	HITS-CLIP	25083871	Unspecified
mmu-mir-760-3p	MIMAT0003898	Erap1	83771	HITS-CLIP	25083871	Unspecified
mmu-mir-451a	MIMAT0001632	Lphn2		Sequencing	19536157	Unspecified
mmu-mir-7a-5p	MIMAT0000677	Clca2	229933	HITS-CLIP	21258322	Unspecified
mmu-mir-7a-5p	MIMAT0000677	Dcaf10	242418	HITS-CLIP	21258322	Unspecified
mmu-let-7b-5p	MIMAT0000522	Tug1	103775	Sequencing	19536157	Unspecified
mmu-mir-5114	MIMAT0020622	Cspg4	226896	HITS-CLIP	23142080	Unspecified
mmu-mir-760-3p	MIMAT0003898	Cspg4	140477	HITS-CLIP	23142080	Unspecified
mmu-mir-92a-3p	MIMAT0000539	Rhbdl3	246179	HITS-CLIP	25083871	Unspecified
mmu-mir-582-3p	MIMAT0005292	Cytip	227929	HITS-CLIP	25083871	Unspecified
mmu-mir-7a-5p	MIMAT0000677	Nav2	78286	HITS-CLIP	19536157	Unspecified
mmu-mir-5114	MIMAT0020622	Nav2	78286	HITS-CLIP	25083871	Unspecified
mmu-mir-7a-5p	MIMAT0000677	Nav2	78286	HITS-CLIP	23597149	Unspecified
mmu-mir-7a-5p	MIMAT0000677	Nav2	211064	HITS-CLIP	25083871	Unspecified
mmu-mir-5116	MIMAT0020624	Rbm47	245945	HITS-CLIP	25083871	Unspecified
mmu-mir-5116	MIMAT0020624	Rbm47	245945	HITS-CLIP	23142080	Unspecified
mmu-mir-760-3p	MIMAT0003898	Zfp553	208665	HITS-CLIP	21258322	Unspecified
mmu-mir-582-3p	MIMAT0005292	Akr1d1	208768	HITS-CLIP	25083871	Unspecified
mmu-mir-7a-5p	MIMAT0000677	Acsm2	233799	HITS-CLIP	25083871	Unspecified
mmu-mir-7a-5p	MIMAT0000677	Ddx27	228889	HITS-CLIP	21258322	Unspecified
mmu-mir-7a-5p	MIMAT0000677	Acmsd	266645	HITS-CLIP	21258322	Unspecified
mmu-mir-582-3p	MIMAT0005292	Cd300lf	246746	HITS-CLIP	21258322	Unspecified
mmu-mir-200c-3p	MIMAT0000657	Ddx26b	226418	HITS-CLIP	25083871	Unspecified
mmu-mir-7a-5p	MIMAT0000677	Nup133	234865	HITS-CLIP	25083871	Unspecified
mmu-mir-5114	MIMAT0020622	Fam161b	217705	HITS-CLIP	25083871	Unspecified
mmu-mir-200c-3p	MIMAT0000657	Mphosph9	269702	HITS-CLIP	25083871	Unspecified
mmu-mir-200c-3p	MIMAT0000657	Mphosph9	235386	HITS-CLIP	23142080	Unspecified
mmu-mir-5114	MIMAT0020622	Rnf150	330812	HITS-CLIP	25083871	Unspecified
mmu-mir-5114	MIMAT0020622	Rnf150	330812	HITS-CLIP	21258322	Unspecified
mmu-mir-5114	MIMAT0020622	Svopl	320590	HITS-CLIP	21258322	Unspecified
mmu-mir-7a-5p	MIMAT0000677	Mapkap1	227743	Luciferase assay//Western blot	23223022	Unspecified
mmu-mir-7a-5p	MIMAT0000677	Nipal4	214112	HITS-CLIP	21258322	Unspecified
mmu-mir-5114	MIMAT0020622	Madd	228355	HITS-CLIP	23597149	Unspecified
mmu-mir-5114	MIMAT0020622	Madd	228355	HITS-CLIP	23142080	Unspecified
mmu-mir-5114	MIMAT0020622	Madd	228355	HITS-CLIP	21258322	Unspecified
mmu-mir-5114	MIMAT0020622	Madd	228355	HITS-CLIP	19536157	Unspecified
mmu-mir-5114	MIMAT0020622	Madd	228355	HITS-CLIP	26203562	Unspecified
mmu-mir-5114	MIMAT0020622	Madd	228355	HITS-CLIP	25083871	Unspecified
mmu-mir-5114	MIMAT0020622	Prtg	327900	HITS-CLIP	25083871	Unspecified
mmu-mir-5114	MIMAT0020622	Sec23ip	244237	HITS-CLIP	25083871	Unspecified
mmu-let-7d-5p	MIMAT0000383	Tnfrsf26	244237	HITS-CLIP	21258322	Unspecified
mmu-let-7b-5p	MIMAT0000522	Tnfrsf26	244237	HITS-CLIP	21258322	Unspecified
mmu-let-7e-5p	MIMAT0000524	Tnfrsf26	244237	HITS-CLIP	21258322	Unspecified
mmu-let-7c-5p	MIMAT0000523	Tnfrsf26	244237	HITS-CLIP	21258322	Unspecified
mmu-let-7a-5p	MIMAT0000521	Tnfrsf26	244237	HITS-CLIP	21258322	Unspecified
mmu-mir-760-3p	MIMAT0003898	Dmrta1	242523	HITS-CLIP	23597149	Unspecified
mmu-mir-760-3p	MIMAT0003898	BC003965	214489	HITS-CLIP	21258322	Unspecified
mmu-mir-760-3p	MIMAT0003898	BC003965	214489	HITS-CLIP	25083871	Unspecified
mmu-mir-200c-3p	MIMAT0000657	Fhod1	234686	HITS-CLIP	25083871	Unspecified
mmu-mir-200c-3p	MIMAT0000657	Fhod1	234686	HITS-CLIP	26203562	Unspecified
mmu-mir-200c-3p	MIMAT0000657	Fhod1	234686	HITS-CLIP	23597149	Unspecified
mmu-mir-7a-5p	MIMAT0000677	Milr1	380732	HITS-CLIP	25083871	Unspecified
mmu-mir-5114	MIMAT0020622	Ccdc78	381077	HITS-CLIP	21258322	Unspecified
mmu-mir-5114	MIMAT0020622	Arhgef39	230098	HITS-CLIP	21258322	Unspecified
mmu-mir-5099	MIMAT0020606	Ecm2	407800	HITS-CLIP	25083871	Unspecified
mmu-mir-200c-3p	MIMAT0000657	Zfp459	408067	HITS-CLIP	21258322	Unspecified
mmu-mir-92a-3p	MIMAT0000539	Zfp300	245368	HITS-CLIP	21258322	Unspecified
mmu-mir-92a-3p	MIMAT0000539	Tagap	72536	HITS-CLIP	23142080	Unspecified
mmu-mir-92a-3p	MIMAT0000539	Gm5148	381438	HITS-CLIP	25083871	Unspecified
mmu-mir-92a-3p	MIMAT0000539	Gm5148	381438	HITS-CLIP	23142080	Unspecified
mmu-mir-92a-3p	MIMAT0000539	Gm14420	628308	HITS-CLIP	21258322	Unspecified
mmu-mir-451a	MIMAT0001632	Acc	104371	Western blotting//qRT-PCR	23705032	Unspecified
mmu-let-7d-5p	MIMAT0000383	Mup17	100039089	HITS-CLIP	23597149	Unspecified
mmu-let-7d-5p	MIMAT0000383	Mup17	100048885	HITS-CLIP	23597149	Unspecified
mmu-let-7d-5p	MIMAT0000383	Mup17	100039206	HITS-CLIP	23597149	Unspecified
mmu-let-7b-5p	MIMAT0000522	Mup17	100039089	HITS-CLIP	23597149	Unspecified
mmu-let-7b-5p	MIMAT0000522	Mup17	100048885	HITS-CLIP	23597149	Unspecified
mmu-let-7b-5p	MIMAT0000522	Mup17	100039206	HITS-CLIP	23597149	Unspecified
mmu-let-7c-5p	MIMAT0000523	Mup17	100039089	HITS-CLIP	23597149	Unspecified
mmu-let-7c-5p	MIMAT0000523	Mup17	100048885	HITS-CLIP	23597149	Unspecified
mmu-let-7c-5p	MIMAT0000523	Mup17	100039206	HITS-CLIP	23597149	Unspecified
mmu-let-7a-5p	MIMAT0000521	Mup17	100039089	HITS-CLIP	23597149	Unspecified
mmu-let-7a-5p	MIMAT0000521	Mup17	100048885	HITS-CLIP	23597149	Unspecified
mmu-let-7a-5p	MIMAT0000521	Mup17	100039206	HITS-CLIP	23597149	Unspecified
mmu-mir-5116	MIMAT0020624	Mup17	100039089	HITS-CLIP	23597149	Unspecified
mmu-mir-5116	MIMAT0020624	Mup17	100048885	HITS-CLIP	23597149	Unspecified
mmu-mir-5116	MIMAT0020624	Mup17	100039206	HITS-CLIP	23597149	Unspecified
mmu-let-7e-5p	MIMAT0000524	Mup17	100039089	HITS-CLIP	23597149	Unspecified
mmu-let-7e-5p	MIMAT0000524	Mup17	100189605	HITS-CLIP	23597149	Unspecified
mmu-let-7e-5p	MIMAT0000524	Mup17	100189605	HITS-CLIP	23597149	Unspecified
mmu-let-7e-5p	MIMAT0000524	Mup11	100039028	HITS-CLIP	23597149	Unspecified
mmu-let-7c-5p	MIMAT0000523	Mup11	100039028	HITS-CLIP	23597149	Unspecified
mmu-let-7a-5p	MIMAT0000521	Mup11	100039028	HITS-CLIP	23597149	Unspecified
mmu-let-7d-5p	MIMAT0000383	Mup11	100039028	HITS-CLIP	23597149	Unspecified
mmu-let-7b-5p	MIMAT0000522	Mup11	665622	HITS-CLIP	23597149	Unspecified
mmu-mir-5114	MIMAT0020622	Chrna1	11435	HITS-CLIP	21258322	Unspecified
mmu-mir-92a-3p	MIMAT0000539	Chm	12662	HITS-CLIP	23142080	Unspecified
mmu-mir-7a-5p	MIMAT0000677	Mknk2	19346	Luciferase assay//Western blot	23223022	Unspecified
mmu-mir-7a-5p	MIMAT0000677	Mknk1	110948	Luciferase assay//Western blot	23223022	Unspecified
mmu-mir-7a-5p	MIMAT0000677	Eif4e	13797	Luciferase assay//Western blot	23223022	Unspecified
mmu-mir-582-3p	MIMAT0005292	Gpi1	14751	HITS-CLIP	21258322	Unspecified
mmu-mir-5114	MIMAT0020622	H2-T24	15042	HITS-CLIP	25083871	Unspecified
mmu-mir-1224-5p	MIMAT0005460	H2-T24	15042	HITS-CLIP	21258322	Unspecified
mmu-mir-5114	MIMAT0020622	H2-T24	15042	HITS-CLIP	21258322	Unspecified
mmu-mir-92a-3p	MIMAT0000539	Il5ra	16192	HITS-CLIP	21258322	Unspecified
mmu-let-7a-5p	MIMAT0000521	IL6	16362	ELISA//Luciferase assay//qRT-PCR	24001203	Unspecified
mmu-mir-5099	MIMAT0020606	Lifr	16880	HITS-CLIP	23597149	Unspecified
mmu-mir-92a-3p	MIMAT0000539	Ncam2	17968	HITS-CLIP	25083871	Unspecified
mmu-mir-760-3p	MIMAT0003898	Pax2	18504	HITS-CLIP	23142080	Unspecified
mmu-mir-92a-3p	MIMAT0000539	Uba1y	22202	HITS-CLIP	21258322	Unspecified
mmu-mir-200c-3p	MIMAT0000657	St3gal2	20444	HITS-CLIP	25083871	Unspecified
mmu-mir-1224-5p	MIMAT0005460	Arl4a	11861	HITS-CLIP	23142080	Unspecified
mmu-mir-5114	MIMAT0020622	Cd63	110385	HITS-CLIP	25083871	Unspecified
mmu-mir-5114	MIMAT0020622	1200014J11Rik	66874	HITS-CLIP	23142080	Unspecified
mmu-let-7b-5p	MIMAT0000522	1600012H06Rik	67912	Sequencing	19536157	Unspecified
mmu-let-7b-5p	MIMAT0000522	1700017B05Rik	74211	Sequencing	19536157	Unspecified
mmu-let-7b-5p	MIMAT0000522	1700052N19Rik	73419	Sequencing	19536157	Unspecified
mmu-mir-582-3p	MIMAT0005292	2510049J12Rik	70291	HITS-CLIP	25083871	Unspecified
mmu-let-7b-5p	MIMAT0000522	2700081O15Rik	108899	Sequencing	19536157	Unspecified
mmu-let-7b-5p	MIMAT0000522	2700089E24Rik	381820	Sequencing	19536157	Unspecified
mmu-let-7b-5p	MIMAT0000522	4931406C07Rik	70984	Sequencing	19536157	Unspecified
mmu-mir-5114	MIMAT0020622	4931428F04Rik	74356	HITS-CLIP	21258322	Unspecified
mmu-let-7b-5p	MIMAT0000522	4931428F04Rik	74356	Sequencing	19536157	Unspecified
mmu-let-7b-5p	MIMAT0000522	4933411K20Rik	66756	Sequencing	19536157	Unspecified
mmu-mir-7a-5p	MIMAT0000677	Cpm	70574	HITS-CLIP	25083871	Unspecified
mmu-let-7b-5p	MIMAT0000522	Abcc5	27416	Sequencing	19536157	Unspecified
mmu-let-7b-5p	MIMAT0000522	Abcg1	11307	Sequencing	19536157	Unspecified
mmu-mir-451a	MIMAT0001632	Abhd17b	226016	Sequencing	19536157	Unspecified
mmu-let-7b-5p	MIMAT0000522	Apbb3	225372	Sequencing	19536157	Unspecified
mmu-let-7b-5p	MIMAT0000522	Csnk2a1	12995	Sequencing	19536157	Unspecified
mmu-let-7b-5p	MIMAT0000522	Actg1	11465	Reporter assay	15131085	Unspecified
mmu-let-7b-5p	MIMAT0000522	Acvr1b	11479	Sequencing	19536157	Unspecified
mmu-let-7b-5p	MIMAT0000522	Adamts15	235130	Sequencing	19536157	Unspecified
mmu-let-7b-5p	MIMAT0000522	Adipor2	68465	Sequencing	19536157	Unspecified
mmu-let-7b-5p	MIMAT0000522	Nf2	18016	HITS-CLIP	23597149	Unspecified
mmu-let-7b-5p	MIMAT0000522	Adra2a	11551	Sequencing	19536157	Unspecified
mmu-let-7b-5p	MIMAT0000522	Agap1	347722	Sequencing	19536157	Unspecified
mmu-let-7b-5p	MIMAT0000522	Ago3	214150	Sequencing	19536157	Unspecified
mmu-let-7b-5p	MIMAT0000522	D630045J12Rik	330286	Sequencing	19536157	Unspecified
mmu-mir-582-3p	MIMAT0005292	Agps	228061	HITS-CLIP	25083871	Unspecified
mmu-let-7b-5p	MIMAT0000522	AI464131	329828	Sequencing	19536157	Unspecified
mmu-mir-5116	MIMAT0020624	Dapk1	69635	HITS-CLIP	23142080	Unspecified
mmu-let-7b-5p	MIMAT0000522	Ddn	13199	Sequencing	19536157	Unspecified
mmu-let-7b-5p	MIMAT0000522	Akt1	11651	Sequencing	19536157	Unspecified
mmu-mir-451a	MIMAT0001632	Akt3	23797	Sequencing	19536157	Unspecified
mmu-let-7b-5p	MIMAT0000522	Nr6a1	14536	Sequencing	19536157	Unspecified
mmu-let-7e-5p	MIMAT0000524	Ifnar1	15975	HITS-CLIP	21258322	Unspecified
mmu-let-7b-5p	MIMAT0000522	Igdcc3	19289	Sequencing	19536157	Unspecified
mmu-let-7b-5p	MIMAT0000522	Igdcc4	56741	Sequencing	19536157	Unspecified
mmu-mir-451a	MIMAT0001632	Ankrd17	81702	Sequencing	19536157	Unspecified
mmu-let-7b-5p	MIMAT0000522	Ankrd52	237615	Sequencing	19536157	Unspecified
mmu-mir-5114	MIMAT0020622	Ikbkg	16151	HITS-CLIP	25083871	Unspecified
mmu-let-7b-5p	MIMAT0000522	Dlc1	50768	Sequencing	19536157	Unspecified
mmu-let-7e-5p	MIMAT0000524	Il13	16163	Flow	23079871	Unspecified
mmu-let-7b-5p	MIMAT0000522	Apba1	319924	Sequencing	19536157	Unspecified
mmu-let-7a-5p	MIMAT0000521	Apc2	23805	HITS-CLIP	25083871	Unspecified
mmu-let-7a-5p	MIMAT0000521	Apc2	23805	HITS-CLIP	21258322	Unspecified
mmu-let-7a-5p	MIMAT0000521	Apc2	23805	HITS-CLIP	23142080	Unspecified
mmu-let-7b-5p	MIMAT0000522	Apc2	23805	HITS-CLIP	25083871	Unspecified
mmu-let-7b-5p	MIMAT0000522	Apc2	23805	HITS-CLIP	23142080	Unspecified
mmu-let-7b-5p	MIMAT0000522	Apc2	23805	HITS-CLIP	21258322	Unspecified
mmu-let-7c-5p	MIMAT0000523	Apc2	23805	HITS-CLIP	25083871	Unspecified
mmu-let-7c-5p	MIMAT0000523	Apc2	23805	HITS-CLIP	21258322	Unspecified
mmu-let-7c-5p	MIMAT0000523	Apc2	23805	HITS-CLIP	23142080	Unspecified
mmu-let-7d-5p	MIMAT0000383	Apc2	23805	HITS-CLIP	21258322	Unspecified
mmu-let-7d-5p	MIMAT0000383	Apc2	23805	HITS-CLIP	25083871	Unspecified
mmu-let-7d-5p	MIMAT0000383	Apc2	23805	HITS-CLIP	23142080	Unspecified
mmu-let-7e-5p	MIMAT0000524	Apc2	23805	HITS-CLIP	21258322	Unspecified
mmu-let-7e-5p	MIMAT0000524	Apc2	23805	HITS-CLIP	25083871	Unspecified
mmu-let-7e-5p	MIMAT0000524	Apc2	23805	HITS-CLIP	23142080	Unspecified
mmu-let-7b-5p	MIMAT0000522	Dnajc27	217378	Sequencing	19536157	Unspecified
mmu-let-7b-5p	MIMAT0000522	Dnm3	103967	Sequencing	19536157	Unspecified
mmu-let-7b-5p	MIMAT0000522	Arc	11838	Sequencing	19536157	Unspecified
mmu-let-7b-5p	MIMAT0000522	Arhgap1	228359	Sequencing	19536157	Unspecified
mmu-let-7b-5p	MIMAT0000522	Dusp1	19252	Sequencing	19536157	Unspecified
mmu-let-7b-5p	MIMAT0000522	Arid3b	56380	Sequencing	19536157	Unspecified
mmu-mir-5114	MIMAT0020622	Dync1li2	234663	HITS-CLIP	25083871	Unspecified
mmu-mir-5114	MIMAT0020622	Dync1li2	234663	HITS-CLIP	21258322	Unspecified
mmu-let-7b-5p	MIMAT0000522	Arl5a	75423	Sequencing	19536157	Unspecified
mmu-let-7b-5p	MIMAT0000522	Itga4	16401	Sequencing	19536157	Unspecified
mmu-mir-451a	MIMAT0001632	Arnt2	11864	Sequencing	19536157	Unspecified
mmu-let-7b-5p	MIMAT0000522	Arpp19	59046	Sequencing	19536157	Unspecified
mmu-let-7b-5p	MIMAT0000522	Arpp21	74100	Sequencing	19536157	Unspecified
mmu-let-7b-5p	MIMAT0000522	Arrdc3	105171	Sequencing	19536157	Unspecified
mmu-mir-1224-5p	MIMAT0005460	Itsn1	16443	HITS-CLIP	21258322	Unspecified
mmu-mir-1224-5p	MIMAT0005460	Itsn1	16443	HITS-CLIP	23142080	Unspecified
mmu-mir-760-3p	MIMAT0003898	Asxl2	75302	HITS-CLIP	23142080	Unspecified
mmu-mir-451a	MIMAT0001632	Atf2	102641666	Sequencing	19536157	Unspecified
mmu-mir-451a	MIMAT0001632	Atf2	11909	Sequencing	19536157	Unspecified
mmu-let-7e-5p	MIMAT0000524	Eif3j1	78655	Reporter assay	15131085	Unspecified
mmu-let-7b-5p	MIMAT0000522	Atp2a2	11938	Sequencing	19536157	Unspecified
mmu-let-7a-5p	MIMAT0000521	Atp2b2	11941	HITS-CLIP	21258322	Unspecified
mmu-let-7b-5p	MIMAT0000522	Atp2b2	11941	HITS-CLIP	21258322	Unspecified
mmu-let-7b-5p	MIMAT0000522	Atp2b2	11941	Sequencing	19536157	Unspecified
mmu-let-7c-5p	MIMAT0000523	Atp2b2	11941	HITS-CLIP	21258322	Unspecified
mmu-let-7d-5p	MIMAT0000383	Atp2b2	11941	HITS-CLIP	21258322	Unspecified
mmu-let-7e-5p	MIMAT0000524	Atp2b2	11941	HITS-CLIP	21258322	Unspecified
mmu-let-7b-5p	MIMAT0000522	Atp6v1b2	11966	Sequencing	19536157	Unspecified
mmu-mir-451a	MIMAT0001632	Avl9	78937	Sequencing	19536157	Unspecified
mmu-mir-451a	MIMAT0001632	AW549877	106064	HITS-CLIP	23597149	Unspecified
mmu-mir-451a	MIMAT0001632	AW549877	106064	Sequencing	19536157	Unspecified
mmu-mir-760-3p	MIMAT0003898	Axl	26362	HITS-CLIP	23597149	Unspecified
mmu-let-7b-5p	MIMAT0000522	Epb4.1l1	13821	Sequencing	19536157	Unspecified
mmu-let-7b-5p	MIMAT0000522	Epb4.1l5	226352	Sequencing	19536157	Unspecified
mmu-let-7b-5p	MIMAT0000522	Kifc2	16581	Sequencing	19536157	Unspecified
mmu-let-7b-5p	MIMAT0000522	Slc8a2	110891	Sequencing	19536157	Unspecified
mmu-let-7b-5p	MIMAT0000522	Epha4	13838	Sequencing	19536157	Unspecified
mmu-mir-760-3p	MIMAT0003898	Ephb3	13845	HITS-CLIP	25083871	Unspecified
mmu-mir-760-3p	MIMAT0003898	Ephb3	13845	HITS-CLIP	21258322	Unspecified
mmu-let-7b-5p	MIMAT0000522	Bach1	12013	Sequencing	19536157	Unspecified
mmu-let-7b-5p	MIMAT0000522	Bahcc1	268515	Sequencing	19536157	Unspecified
mmu-let-7b-5p	MIMAT0000522	Kpna1	16646	Sequencing	19536157	Unspecified
mmu-let-7b-5p	MIMAT0000522	Esam	69524	Sequencing	19536157	Unspecified
mmu-let-7b-5p	MIMAT0000522	Bcl7c	12055	Sequencing	19536157	Unspecified
mmu-let-7d-5p	MIMAT0000383	Bdnf	12064	qRT-PCR//Western blot	19703567	Unspecified
mmu-mir-200c-3p	MIMAT0000657	Bmi1	12151	Luciferase assay//qRT-PCR	24375660	Unspecified
mmu-let-7b-5p	MIMAT0000522	Bmpr1a	12166	Sequencing	19536157	Unspecified
mmu-let-7b-5p	MIMAT0000522	Braf	109880	Sequencing	19536157	Unspecified
mmu-mir-5116	MIMAT0020624	Braf	109880	HITS-CLIP	25083871	Unspecified
mmu-mir-200c-3p	MIMAT0000657	Bri3bp	76809	HITS-CLIP	21258322	Unspecified
mmu-let-7b-5p	MIMAT0000522	Bsg	12215	Sequencing	19536157	Unspecified
mmu-let-7b-5p	MIMAT0000522	Bsg	12215	Luciferase assay//Western blot	21087605	Unspecified
mmu-let-7b-5p	MIMAT0000522	Lnp	69605	Sequencing	19536157	Unspecified
mmu-let-7b-5p	MIMAT0000522	Btbd3	228662	Sequencing	19536157	Unspecified
mmu-mir-92a-3p	MIMAT0000539	Btg2	12227	HITS-CLIP	23142080	Unspecified
mmu-mir-451a	MIMAT0001632	Cab39	12283	Western blot//qRT-PCR	23705032	Unspecified
mmu-let-7b-5p	MIMAT0000522	Cacna1e	12290	Sequencing	19536157	Unspecified
mmu-let-7b-5p	MIMAT0000522	Cadm2	239857	Sequencing	19536157	Unspecified
mmu-let-7b-5p	MIMAT0000522	Ppme1	72590	Sequencing	19536157	Unspecified
mmu-let-7b-5p	MIMAT0000522	Cald1	109624	Sequencing	19536157	Unspecified
mmu-let-7e-5p	MIMAT0000524	Fbxl14	101358	HITS-CLIP	25083871	Unspecified
mmu-let-7b-5p	MIMAT0000522	Ppp3r1	19058	Sequencing	19536157	Unspecified
mmu-let-7b-5p	MIMAT0000522	Capns1	12336	Sequencing	19536157	Unspecified
mmu-let-7b-5p	MIMAT0000522	Car2	12349	Sequencing	19536157	Unspecified
mmu-let-7b-5p	MIMAT0000522	Brinp1	56710	Sequencing	19536157	Unspecified
mmu-let-7b-5p	MIMAT0000522	Cat	12359	Sequencing	19536157	Unspecified
mmu-let-7b-5p	MIMAT0000522	Cbx5	12419	Sequencing	19536157	Unspecified
mmu-let-7b-5p	MIMAT0000522	Fmn2	54418	Sequencing	19536157	Unspecified
mmu-let-7b-5p	MIMAT0000522	Ccdc127	67433	Sequencing	19536157	Unspecified
mmu-let-7b-5p	MIMAT0000522	Fndc3a	319448	Sequencing	19536157	Unspecified
mmu-let-7b-5p	MIMAT0000522	Fnip1	216742	Sequencing	19536157	Unspecified
mmu-let-7b-5p	MIMAT0000522	Fnip2	329679	Sequencing	19536157	Unspecified
mmu-let-7b-5p	MIMAT0000522	Map4k3	225028	Sequencing	19536157	Unspecified
mmu-let-7b-5p	MIMAT0000522	Ccnd1	12443	Sequencing	19536157	Unspecified
mmu-let-7b-5p	MIMAT0000522	9-Mar	216438	Sequencing	19536157	Unspecified
mmu-let-7b-5p	MIMAT0000522	Fras1	231470	Sequencing	19536157	Unspecified
mmu-let-7b-5p	MIMAT0000522	Mast2	17776	Sequencing	19536157	Unspecified
mmu-let-7b-5p	MIMAT0000522	Ctsb	13030	Sequencing	19536157	Unspecified
mmu-let-7b-5p	MIMAT0000522	Cd164	53599	Sequencing	19536157	Unspecified
mmu-let-7b-5p	MIMAT0000522	Frmd5	228564	Sequencing	19536157	Unspecified
mmu-let-7b-5p	MIMAT0000522	Hdx	245596	Sequencing	19536157	Unspecified
mmu-mir-7a-5p	MIMAT0000677	Mbp	17196	HITS-CLIP	25083871	Unspecified
mmu-let-7b-5p	MIMAT0000522	Tbc1d24	18209	Sequencing	19536157	Unspecified
mmu-mir-92a-3p	MIMAT0000539	Cd69	12515	HITS-CLIP	23142080	Unspecified
mmu-mir-5114	MIMAT0020622	Cdc14b	218294	HITS-CLIP	21258322	Unspecified
mmu-let-7b-5p	MIMAT0000522	Cdr2l	237988	Sequencing	19536157	Unspecified
mmu-mir-451a	MIMAT0001632	Gdap1	14545	Sequencing	19536157	Unspecified
mmu-let-7b-5p	MIMAT0000522	Celf5	319586	Sequencing	19536157	Unspecified
mmu-let-7b-5p	MIMAT0000522	Cep120	225523	Sequencing	19536157	Unspecified
mmu-let-7b-5p	MIMAT0000522	Gga3	260302	Sequencing	19536157	Unspecified
mmu-let-7b-5p	MIMAT0000522	Chd3	216848	Sequencing	19536157	Unspecified
mmu-let-7b-5p	MIMAT0000522	Chd7	320790	Sequencing	19536157	Unspecified
mmu-let-7b-5p	MIMAT0000522	Chd9	109151	Sequencing	19536157	Unspecified
mmu-let-7b-5p	MIMAT0000522	Rbm33	381626	Sequencing	19536157	Unspecified
mmu-let-7b-5p	MIMAT0000522	Cldn12	64945	Sequencing	19536157	Unspecified
mmu-mir-1224-5p	MIMAT0005460	Clk4	12750	HITS-CLIP	25083871	Unspecified
mmu-mir-451a	MIMAT0001632	Clstn1	65945	Sequencing	19536157	Unspecified
mmu-let-7b-5p	MIMAT0000522	Dnajc1	13418	Sequencing	19536157	Unspecified
mmu-let-7b-5p	MIMAT0000522	Msi2	76626	Sequencing	19536157	Unspecified
mmu-let-7b-5p	MIMAT0000522	Msi2	76626	HITS-CLIP	25083871	Unspecified
mmu-let-7c-5p	MIMAT0000523	Msi2	76626	HITS-CLIP	25083871	Unspecified
mmu-mir-451a	MIMAT0001632	Gnai3	14679	Sequencing	19536157	Unspecified
mmu-mir-5114	MIMAT0020622	Cmtm6	67213	HITS-CLIP	25083871	Unspecified
mmu-let-7b-5p	MIMAT0000522	Cnih4	98417	Sequencing	19536157	Unspecified
mmu-let-7b-5p	MIMAT0000522	Cnr1	12801	Sequencing	19536157	Unspecified
mmu-let-7b-5p	MIMAT0000522	Cntn2	21367	Sequencing	19536157	Unspecified
mmu-let-7b-5p	MIMAT0000522	Col4a2	12827	Sequencing	19536157	Unspecified
mmu-let-7b-5p	MIMAT0000522	Gpcpd1	74182	Sequencing	19536157	Unspecified
mmu-let-7b-5p	MIMAT0000522	Mycbp	56309	Sequencing	19536157	Unspecified
mmu-let-7c-5p	MIMAT0000523	Mycn	18109	Luciferase assay//Microarray//qRT-PCR//Western blot//Immunohistochemistry	20054295	Unspecified
mmu-let-7b-5p	MIMAT0000522	Cpeb2	231207	Sequencing	19536157	Unspecified
mmu-mir-5114	MIMAT0020622	Cpeb3	208922	HITS-CLIP	25083871	Unspecified
mmu-let-7b-5p	MIMAT0000522	Cpeb4	67579	Sequencing	19536157	Unspecified
mmu-let-7b-5p	MIMAT0000522	Gramd1b	235283	Sequencing	19536157	Unspecified
mmu-mir-7a-5p	MIMAT0000677	Creb1	12912	HITS-CLIP	25083871	Unspecified
mmu-let-7b-5p	MIMAT0000522	Greb1l	381157	Sequencing	19536157	Unspecified
mmu-mir-582-3p	MIMAT0005292	Crebrf	77128	HITS-CLIP	25083871	Unspecified
mmu-let-7b-5p	MIMAT0000522	Gria3	53623	Sequencing	19536157	Unspecified
mmu-let-7b-5p	MIMAT0000522	Crem	12916	Sequencing	19536157	Unspecified
mmu-let-7b-5p	MIMAT0000522	Crk	12928	Sequencing	19536157	Unspecified
mmu-mir-7a-5p	MIMAT0000677	Cry2	12953	HITS-CLIP	23597149	Unspecified
mmu-mir-5114	MIMAT0020622	Nanog	71950	HITS-CLIP	21258322	Unspecified
mmu-mir-5114	MIMAT0020622	Nanog	71950	HITS-CLIP	23597149	Unspecified
mmu-let-7b-5p	MIMAT0000522	Csrnp2	207785	Sequencing	19536157	Unspecified
mmu-let-7b-5p	MIMAT0000522	Gxylt1	223827	Sequencing	19536157	Unspecified
mmu-let-7b-5p	MIMAT0000522	Ndst3	83398	Sequencing	19536157	Unspecified
mmu-let-7b-5p	MIMAT0000522	Hdgfrp3	29877	Sequencing	19536157	Unspecified
mmu-mir-451a	MIMAT0001632	Hey1	15213	Sequencing	19536157	Unspecified
mmu-let-7a-5p	MIMAT0000521	Nf2	18016	HITS-CLIP	25083871	Unspecified
mmu-let-7a-5p	MIMAT0000521	Nf2	18016	HITS-CLIP	23597149	Unspecified
mmu-let-7b-5p	MIMAT0000522	Nf2	18016	Sequencing	19536157	Unspecified
mmu-let-7b-5p	MIMAT0000522	Nf2	18016	HITS-CLIP	25083871	Unspecified
mmu-let-7c-5p	MIMAT0000523	Nf2	18016	HITS-CLIP	25083871	Unspecified
mmu-let-7c-5p	MIMAT0000523	Nf2	18016	HITS-CLIP	23597149	Unspecified
mmu-let-7d-5p	MIMAT0000383	Nf2	18016	HITS-CLIP	25083871	Unspecified
mmu-let-7d-5p	MIMAT0000383	Nf2	18016	HITS-CLIP	23597149	Unspecified
mmu-let-7e-5p	MIMAT0000524	Nf2	18016	HITS-CLIP	23597149	Unspecified
mmu-let-7b-5p	MIMAT0000522	Hic2	58180	Sequencing	19536157	Unspecified
mmu-mir-92a-3p	MIMAT0000539	Hipk3	15259	Luciferase assay//Reporter assay	17575136	Unspecified
mmu-let-7b-5p	MIMAT0000522	Nfxl1	100978	Sequencing	19536157	Unspecified
mmu-let-7b-5p	MIMAT0000522	Ercc6	319955	Sequencing	19536157	Unspecified
mmu-let-7b-5p	MIMAT0000522	Homer1	26556	Sequencing	19536157	Unspecified
mmu-let-7b-5p	MIMAT0000522	Pigw	70325	Sequencing	19536157	Unspecified
mmu-let-7b-5p	MIMAT0000522	Sema4f	20355	Sequencing	19536157	Unspecified
mmu-let-7b-5p	MIMAT0000522	Nova1	664883	Sequencing	19536157	Unspecified
mmu-let-7b-5p	MIMAT0000522	Ddx10	77591	Sequencing	19536157	Unspecified
mmu-mir-451a	MIMAT0001632	Ddx19b	234733	Sequencing	19536157	Unspecified
mmu-mir-582-3p	MIMAT0005292	Dennd5b	320560	HITS-CLIP	25083871	Unspecified
mmu-mir-582-3p	MIMAT0005292	Dennd5b	320560	HITS-CLIP	23597149	Unspecified
mmu-mir-451a	MIMAT0001632	Setd5	72895	Sequencing	19536157	Unspecified
mmu-let-7a-5p	MIMAT0000521	Ifnar1	15975	HITS-CLIP	21258322	Unspecified
mmu-let-7b-5p	MIMAT0000522	Ifnar1	15975	HITS-CLIP	21258322	Unspecified
mmu-let-7c-5p	MIMAT0000523	Ifnar1	15975	HITS-CLIP	21258322	Unspecified
mmu-let-7d-5p	MIMAT0000383	Ifnar1	15975	HITS-CLIP	21258322	Unspecified
mmu-let-7b-5p	MIMAT0000522	Dip2b	239667	Sequencing	19536157	Unspecified
mmu-mir-451a	MIMAT0001632	Ik	24010	Sequencing	19536157	Unspecified
mmu-let-7b-5p	MIMAT0000522	Ikbkg	16151	Sequencing	19536157	Unspecified
mmu-mir-5114	MIMAT0020622	Ikbkg	16151	HITS-CLIP	21258322	Unspecified
mmu-let-7e-5p	MIMAT0000524	Il10	16153	Flow//Luciferase assay//Microarray//qRT-PCR	23079871	Unspecified
mmu-let-7b-5p	MIMAT0000522	Usp22	216825	Sequencing	19536157	Unspecified
mmu-let-7a-5p	MIMAT0000521	Il13	16163	Luciferase assay//Microarray//NGS//qRT-PCR	20630862	Unspecified
mmu-let-7b-5p	MIMAT0000522	Dmd	13405	Sequencing	19536157	Unspecified
mmu-let-7b-5p	MIMAT0000522	Usp47	74996	Sequencing	19536157	Unspecified
mmu-let-7b-5p	MIMAT0000522	Lpgat1	226856	Sequencing	19536157	Unspecified
mmu-let-7b-5p	MIMAT0000522	Dnhd1	77505	Sequencing	19536157	Unspecified
mmu-let-7b-5p	MIMAT0000522	Donson	60364	Sequencing	19536157	Unspecified
mmu-let-7d-5p	MIMAT0000383	Drd3	13490	qRT-PCR//Western blot	19703567	Unspecified
mmu-let-7b-5p	MIMAT0000522	Dusp6	67603	Sequencing	19536157	Unspecified
mmu-let-7b-5p	MIMAT0000522	Dync1i2	13427	Sequencing	19536157	Unspecified
mmu-let-7b-5p	MIMAT0000522	Slc22a23	73102	Sequencing	19536157	Unspecified
mmu-let-7b-5p	MIMAT0000522	Slc23a2	54338	Sequencing	19536157	Unspecified
mmu-let-7b-5p	MIMAT0000522	E2f3	13557	Sequencing	19536157	Unspecified
mmu-let-7b-5p	MIMAT0000522	Itsn2	20403	Sequencing	19536157	Unspecified
mmu-let-7b-5p	MIMAT0000522	Eea1	216238	Sequencing	19536157	Unspecified
mmu-let-7b-5p	MIMAT0000522	Wnk1	232341	Sequencing	19536157	Unspecified
mmu-mir-5114	MIMAT0020622	Efr3b	668212	HITS-CLIP	21258322	Unspecified
mmu-let-7b-5p	MIMAT0000522	Jph4	319984	Sequencing	19536157	Unspecified
mmu-let-7b-5p	MIMAT0000522	Egln2	112406	Sequencing	19536157	Unspecified
mmu-let-7b-5p	MIMAT0000522	Kcna1	16485	Sequencing	19536157	Unspecified
mmu-mir-5116	MIMAT0020624	Ehmt1	77683	HITS-CLIP	23142080	Unspecified
mmu-let-7b-5p	MIMAT0000522	Kcnc1	16502	Sequencing	19536157	Unspecified
mmu-let-7b-5p	MIMAT0000522	Eif2ak3	13666	Sequencing	19536157	Unspecified
mmu-let-7b-5p	MIMAT0000522	Kcnc2	268345	Sequencing	19536157	Unspecified
mmu-let-7b-5p	MIMAT0000522	Eif4ebp2	13688	Sequencing	19536157	Unspecified
mmu-let-7b-5p	MIMAT0000522	Eif4g2	13690	Sequencing	19536157	Unspecified
mmu-mir-5114	MIMAT0020622	Slc4a7	218756	HITS-CLIP	21258322	Unspecified
mmu-let-7b-5p	MIMAT0000522	Elp2	58523	Sequencing	19536157	Unspecified
mmu-let-7b-5p	MIMAT0000522	Kctd12b	207474	Sequencing	19536157	Unspecified
mmu-let-7b-5p	MIMAT0000522	Kctd21	622320	Sequencing	19536157	Unspecified
mmu-let-7b-5p	MIMAT0000522	Kctd7	212919	Sequencing	19536157	Unspecified
mmu-let-7b-5p	MIMAT0000522	Khsrp	16549	Sequencing	19536157	Unspecified
mmu-let-7b-5p	MIMAT0000522	Slc9a2	226999	Sequencing	19536157	Unspecified
mmu-mir-760-3p	MIMAT0003898	Ephb3	13845	HITS-CLIP	19536157	Unspecified
mmu-mir-760-3p	MIMAT0003898	Ephb3	13845	HITS-CLIP	23597149	Unspecified
mmu-mir-760-3p	MIMAT0003898	Ephb3	13845	HITS-CLIP	23142080	Unspecified
mmu-let-7b-5p	MIMAT0000522	Ephb3	13845	Sequencing	19536157	Unspecified
mmu-mir-451a	MIMAT0001632	Klhl5	71778	Sequencing	19536157	Unspecified
mmu-let-7b-5p	MIMAT0000522	Mex3a	72640	Sequencing	19536157	Unspecified
mmu-let-7b-5p	MIMAT0000522	Smg1	233789	Sequencing	19536157	Unspecified
mmu-mir-1224-5p	MIMAT0005460	Smg1	233789	HITS-CLIP	25083871	Unspecified
mmu-let-7b-5p	MIMAT0000522	Pigs	276846	Sequencing	19536157	Unspecified
mmu-let-7b-5p	MIMAT0000522	Pik3ip1	216505	Sequencing	19536157	Unspecified
mmu-let-7b-5p	MIMAT0000522	Lcor	212391	Sequencing	19536157	Unspecified
mmu-mir-7a-5p	MIMAT0000677	Faim2	72393	HITS-CLIP	21258322	Unspecified
mmu-let-7b-5p	MIMAT0000522	Lfng	16848	Sequencing	19536157	Unspecified
mmu-let-7b-5p	MIMAT0000522	Sowaha	237761	Sequencing	19536157	Unspecified
mmu-let-7b-5p	MIMAT0000522	Fam118a	73225	Sequencing	19536157	Unspecified
mmu-let-7b-5p	MIMAT0000522	Fam135a	68187	Sequencing	19536157	Unspecified
mmu-mir-451a	MIMAT0001632	Limch1	77569	Sequencing	19536157	Unspecified
mmu-let-7b-5p	MIMAT0000522	Limd1	29806	Sequencing	19536157	Unspecified
mmu-let-7a-5p	MIMAT0000521	Lin28a	83557	qRT-PCR	24142874	Unspecified
mmu-let-7a-5p	MIMAT0000521	Lin28a	83557	B-globin reporter assay	16495412	Unspecified
mmu-let-7c-5p	MIMAT0000523	Lin28a	83557	Microarray//qRT-PCR//Western blot	20054295	Unspecified
mmu-let-7b-5p	MIMAT0000522	Fam171a1	269233	Sequencing	19536157	Unspecified
mmu-let-7b-5p	MIMAT0000522	Fam175b	109359	Sequencing	19536157	Unspecified
mmu-mir-451a	MIMAT0001632	Sptssa	104725	Sequencing	19536157	Unspecified
mmu-let-7b-5p	MIMAT0000522	Rdh10	98711	Sequencing	19536157	Unspecified
mmu-mir-451a	MIMAT0001632	Lonrf2	381338	Sequencing	19536157	Unspecified
mmu-let-7b-5p	MIMAT0000522	Zfp664	269704	Sequencing	19536157	Unspecified
mmu-let-7b-5p	MIMAT0000522	Reep4	72549	Sequencing	19536157	Unspecified
mmu-let-7b-5p	MIMAT0000522	Farp1	223254	Sequencing	19536157	Unspecified
mmu-mir-7a-5p	MIMAT0000677	Fat3	270120	HITS-CLIP	25083871	Unspecified
mmu-let-7d-5p	MIMAT0000383	Gnl3l	237107	HITS-CLIP	25083871	Unspecified
mmu-let-7d-5p	MIMAT0000383	Gnl3l	237107	HITS-CLIP	21258322	Unspecified
mmu-let-7e-5p	MIMAT0000524	Gnl3l	237107	HITS-CLIP	25083871	Unspecified
mmu-let-7e-5p	MIMAT0000524	Gnl3l	237107	HITS-CLIP	21258322	Unspecified
mmu-let-7a-5p	MIMAT0000521	Fbxl14	101358	HITS-CLIP	25083871	Unspecified
mmu-let-7b-5p	MIMAT0000522	Fbxl14	101358	HITS-CLIP	25083871	Unspecified
mmu-let-7c-5p	MIMAT0000523	Fbxl14	101358	HITS-CLIP	25083871	Unspecified
mmu-let-7d-5p	MIMAT0000383	Fbxl14	101358	HITS-CLIP	25083871	Unspecified
mmu-mir-760-3p	MIMAT0003898	Fbxl16	214931	HITS-CLIP	21258322	Unspecified
mmu-mir-760-3p	MIMAT0003898	Fbxl16	214931	HITS-CLIP	23597149	Unspecified
mmu-let-7b-5p	MIMAT0000522	Stat3	20848	Sequencing	19536157	Unspecified
mmu-let-7b-5p	MIMAT0000522	Lsamp	268890	Sequencing	19536157	Unspecified
mmu-mir-92a-3p	MIMAT0000539	Stk10	20868	HITS-CLIP	25083871	Unspecified
mmu-let-7c-5p	MIMAT0000523	Myc	17869	Luciferase assay//Microarray//qRT-PCR//Other	17438130	Unspecified
mmu-let-7b-5p	MIMAT0000522	Prickle1	106042	Sequencing	19536157	Unspecified
mmu-mir-451a	MIMAT0001632	Prkaa1	105787	Western blotting//qRT-PCR	23705032	Unspecified
mmu-let-7b-5p	MIMAT0000522	Gpr63	81006	Sequencing	19536157	Unspecified
mmu-let-7b-5p	MIMAT0000522	Fgd4	224014	Sequencing	19536157	Unspecified
mmu-mir-7a-5p	MIMAT0000677	Magt1	67075	HITS-CLIP	23142080	Unspecified
mmu-let-7b-5p	MIMAT0000522	Flna	192176	Sequencing	19536157	Unspecified
mmu-mir-200c-3p	MIMAT0000657	Flt1	14254	Luciferase assay	21115742	Unspecified
mmu-let-7b-5p	MIMAT0000522	Flywch1	224613	Sequencing	19536157	Unspecified
mmu-mir-200c-3p	MIMAT0000657	Map2	17756	HITS-CLIP	25083871	Unspecified
mmu-mir-92a-3p	MIMAT0000539	Map2k4	26398	Luciferase assay	23355465	Unspecified
mmu-mir-1224-5p	MIMAT0005460	Map2k7	26400	HITS-CLIP	21258322	Unspecified
mmu-mir-200c-3p	MIMAT0000657	Mapk14	26416	Microarray//qRT-PCR	22101765	Unspecified
mmu-let-7b-5p	MIMAT0000522	Syt5	53420	Sequencing	19536157	Unspecified
mmu-mir-200c-3p	MIMAT0000657	Foxn3	71375	HITS-CLIP	23142080	Unspecified
mmu-let-7b-5p	MIMAT0000522	Ptgds	19215	Sequencing	19536157	Unspecified
mmu-let-7b-5p	MIMAT0000522	Slc4a8	59033	Sequencing	19536157	Unspecified
mmu-let-7b-5p	MIMAT0000522	Pdgfrb	18596	Sequencing	19536157	Unspecified
mmu-let-7b-5p	MIMAT0000522	Tbc1d14	102641289	Sequencing	19536157	Unspecified
mmu-let-7b-5p	MIMAT0000522	Tbc1d24	224617	Sequencing	19536157	Unspecified
mmu-let-7b-5p	MIMAT0000522	Fut9	14348	Sequencing	19536157	Unspecified
mmu-mir-760-3p	MIMAT0003898	Gabpa	14390	HITS-CLIP	23142080	Unspecified
mmu-let-7b-5p	MIMAT0000522	Pxdn	69675	Sequencing	19536157	Unspecified
mmu-let-7b-5p	MIMAT0000522	Gabra6	14399	Sequencing	19536157	Unspecified
mmu-let-7b-5p	MIMAT0000522	Gabrb2	14401	Sequencing	19536157	Unspecified
mmu-let-7b-5p	MIMAT0000522	Gad1	14415	Sequencing	19536157	Unspecified
mmu-let-7b-5p	MIMAT0000522	Rab11fip4	268451	Sequencing	19536157	Unspecified
mmu-mir-451a	MIMAT0001632	Megf9	230316	Sequencing	19536157	Unspecified
mmu-mir-200c-3p	MIMAT0000657	Zeb2	24136	Reporter assay	21049046	Unspecified
mmu-mir-200c-3p	MIMAT0000657	Zeb2	24136	qRT-PCR//Luciferase assay	19787069	Unspecified
mmu-mir-200c-3p	MIMAT0000657	Zeb2	24136	qRT-PCR	18381893	Unspecified
mmu-let-7b-5p	MIMAT0000522	Knop1	66356	Sequencing	19536157	Unspecified
mmu-let-7b-5p	MIMAT0000522	Sec14l1	74136	Sequencing	19536157	Unspecified
mmu-let-7b-5p	MIMAT0000522	Gba2	230101	Sequencing	19536157	Unspecified
mmu-mir-200c-3p	MIMAT0000657	Mgat3	17309	HITS-CLIP	25083871	Unspecified
mmu-let-7b-5p	MIMAT0000522	Tgfbr3	21814	Sequencing	19536157	Unspecified
mmu-let-7b-5p	MIMAT0000522	Mnt	17428	Sequencing	19536157	Unspecified
mmu-mir-7a-5p	MIMAT0000677	Moap1	64113	HITS-CLIP	21258322	Unspecified
mmu-mir-92a-3p	MIMAT0000539	Mylip	218203	Luciferase assay//Western blot	17575136	Unspecified
mmu-let-7b-5p	MIMAT0000522	Nrp2	18187	Sequencing	19536157	Unspecified
mmu-mir-451a	MIMAT0001632	Gm2a	14667	Sequencing	19536157	Unspecified
mmu-mir-200c-3p	MIMAT0000657	Ikzf5	67143	HITS-CLIP	25083871	Unspecified
mmu-mir-200c-3p	MIMAT0000657	Rdh10	98711	HITS-CLIP	25083871	Unspecified
mmu-mir-7a-5p	MIMAT0000677	Gmeb1	56809	HITS-CLIP	21258322	Unspecified
mmu-mir-451a	MIMAT0001632	Pom121	107939	Sequencing	19536157	Unspecified
mmu-let-7a-5p	MIMAT0000521	Msi2	76626	HITS-CLIP	25083871	Unspecified
mmu-let-7d-5p	MIMAT0000383	Msi2	76626	HITS-CLIP	25083871	Unspecified
mmu-let-7e-5p	MIMAT0000524	Msi2	76626	HITS-CLIP	25083871	Unspecified
mmu-let-7b-5p	MIMAT0000522	Gnal	14680	Sequencing	19536157	Unspecified
mmu-mir-5114	MIMAT0020622	Mtf1	17764	HITS-CLIP	23142080	Unspecified
mmu-let-7b-5p	MIMAT0000522	Mtf2	17765	Sequencing	19536157	Unspecified
mmu-mir-200c-3p	MIMAT0000657	Mtf2	17765	HITS-CLIP	23142080	Unspecified
mmu-let-7a-5p	MIMAT0000521	Gnl3l	237107	HITS-CLIP	25083871	Unspecified
mmu-let-7a-5p	MIMAT0000521	Gnl3l	237107	HITS-CLIP	21258322	Unspecified
mmu-let-7b-5p	MIMAT0000522	Gnl3l	237107	HITS-CLIP	25083871	Unspecified
mmu-let-7b-5p	MIMAT0000522	Gnl3l	237107	HITS-CLIP	21258322	Unspecified
mmu-let-7c-5p	MIMAT0000523	Gnl3l	237107	HITS-CLIP	25083871	Unspecified
mmu-let-7c-5p	MIMAT0000523	Gnl3l	237107	HITS-CLIP	21258322	Unspecified
mmu-let-7b-5p	MIMAT0000522	Gns	75612	Sequencing	19536157	Unspecified
mmu-mir-5114	MIMAT0020622	Rmnd5a	68477	HITS-CLIP	23597149	Unspecified
mmu-let-7c-5p	MIMAT0000523	Myc	17869	Microarray//qRT-PCR//Western blot	20054295	Unspecified
mmu-mir-451a	MIMAT0001632	Myc	17869	Luciferase assay	21464222	Unspecified
mmu-let-7b-5p	MIMAT0000522	Gpr137	107173	Sequencing	19536157	Unspecified
mmu-mir-714	MIMAT0003505	Gprc5b	64297	HITS-CLIP	21258322	Unspecified
mmu-let-7b-5p	MIMAT0000522	Rnf213	672511	Sequencing	19536157	Unspecified
mmu-let-7b-5p	MIMAT0000522	Rnf5	54197	Sequencing	19536157	Unspecified
mmu-let-7b-5p	MIMAT0000522	Naa40	70999	Sequencing	19536157	Unspecified
mmu-let-7b-5p	MIMAT0000522	Gria2	14800	Sequencing	19536157	Unspecified
mmu-let-7b-5p	MIMAT0000522	Grik2	14806	Sequencing	19536157	Unspecified
mmu-let-7b-5p	MIMAT0000522	Rpia	19895	Reporter assay	15131085	Unspecified
mmu-mir-451a	MIMAT0001632	Grin3a	242443	Sequencing	19536157	Unspecified
mmu-let-7b-5p	MIMAT0000522	Gtf3c2	71752	Sequencing	19536157	Unspecified
mmu-let-7b-5p	MIMAT0000522	Sned1	208777	Sequencing	19536157	Unspecified
mmu-let-7b-5p	MIMAT0000522	Ncor1	20185	Sequencing	19536157	Unspecified
mmu-let-7b-5p	MIMAT0000522	Slc4a7	218756	Sequencing	19536157	Unspecified
mmu-let-7c-5p	MIMAT0000523	Sall4	99377	Luciferase assay//Microarray//qRT-PCR//Western blot//Immunohistochemistry	20054295	Unspecified
mmu-mir-92a-3p	MIMAT0000539	Trp63	22061	Luciferase assay//qRT-PCR//Western blot	19608627	Unspecified
mmu-mir-7a-5p	MIMAT0000677	Hells	15201	Luciferase assay	18823940	Unspecified
mmu-let-7e-5p	MIMAT0000524	Nf2	18016	HITS-CLIP	25083871	Unspecified
mmu-let-7b-5p	MIMAT0000522	Scara3	219151	Sequencing	19536157	Unspecified
mmu-let-7b-5p	MIMAT0000522	Ttc14	67120	Sequencing	19536157	Unspecified
mmu-let-7b-5p	MIMAT0000522	Scn8a	20273	Sequencing	19536157	Unspecified
mmu-mir-451a	MIMAT0001632	Scn8a	20273	Sequencing	19536157	Unspecified
mmu-let-7a-5p	MIMAT0000521	Hmga2	15364	Luciferase assay	17322030	Unspecified
mmu-mir-200c-3p	MIMAT0000657	Zeb2	24136	Luciferase assay	24245745	Unspecified
mmu-let-7b-5p	MIMAT0000522	Tub	22141	Sequencing	19536157	Unspecified
mmu-let-7a-5p	MIMAT0000521	Hoxa9	15405	FACS//Western blot	18474618	Unspecified
mmu-let-7b-5p	MIMAT0000522	Hoxb4	15412	Sequencing	19536157	Unspecified
mmu-let-7b-5p	MIMAT0000522	Sema4g	26456	Sequencing	19536157	Unspecified
mmu-let-7b-5p	MIMAT0000522	Hr	15460	Sequencing	19536157	Unspecified
mmu-let-7b-5p	MIMAT0000522	Nol8	70930	Sequencing	19536157	Unspecified
mmu-mir-7a-5p	MIMAT0000677	Zfp26	22688	HITS-CLIP	19536157	Unspecified
mmu-mir-7a-5p	MIMAT0000677	Zfp26	22688	HITS-CLIP	25083871	Unspecified
mmu-let-7b-5p	MIMAT0000522	Nr2e1	21907	Reporter assay//Western blot//qRT-PCR	20133835	Unspecified
mmu-let-7b-5p	MIMAT0000522	Vsnl1	26950	Sequencing	19536157	Unspecified
mmu-let-7b-5p	MIMAT0000522	Nras	18176	Sequencing	19536157	Unspecified
mmu-let-7b-5p	MIMAT0000522	Sfmbt1	54650	Sequencing	19536157	Unspecified
mmu-mir-451a	MIMAT0001632	Trpc3	22065	Sequencing	19536157	Unspecified
mmu-let-7e-5p	MIMAT0000524	Tlr4	21898	Luciferase assay//qRT-PCR	19699171	Unspecified
mmu-let-7b-5p	MIMAT0000522	Igf1r	16001	Sequencing	19536157	Unspecified
mmu-mir-451a	MIMAT0001632	Nucks1	98415	Sequencing	19536157	Unspecified
mmu-let-7b-5p	MIMAT0000522	Sptbn2	20743	Sequencing	19536157	Unspecified
mmu-let-7b-5p	MIMAT0000522	Usp32	237898	Sequencing	19536157	Unspecified
mmu-let-7b-5p	MIMAT0000522	Nup35	69482	Sequencing	19536157	Unspecified
mmu-mir-451a	MIMAT0001632	Sidt2	214597	Sequencing	19536157	Unspecified
mmu-let-7b-5p	MIMAT0000522	Srgap3	259302	Sequencing	19536157	Unspecified
mmu-let-7b-5p	MIMAT0000522	Piga	18700	Sequencing	19536157	Unspecified
mmu-let-7b-5p	MIMAT0000522	Zfp740	68744	Sequencing	19536157	Unspecified
mmu-let-7b-5p	MIMAT0000522	Ppargc1b	170826	Sequencing	19536157	Unspecified
mmu-let-7b-5p	MIMAT0000522	Msra	110265	Sequencing	19536157	Unspecified
mmu-let-7b-5p	MIMAT0000522	Skil	20482	Sequencing	19536157	Unspecified
mmu-mir-200c-3p	MIMAT0000657	Ogfod1	270086	HITS-CLIP	23597149	Unspecified
mmu-mir-200c-3p	MIMAT0000657	Ogfod1	270086	HITS-CLIP	25083871	Unspecified
mmu-mir-451a	MIMAT0001632	Ppm1l	242083	Sequencing	19536157	Unspecified
mmu-mir-451a	MIMAT0001632	Ints10	70885	Sequencing	19536157	Unspecified
mmu-let-7b-5p	MIMAT0000522	Slc15a2	57738	Sequencing	19536157	Unspecified
mmu-let-7a-5p	MIMAT0000521	Trim71	636931	Flow//GFP reporter assay//Immunocytochemistry//Immunohistochemistry//Immunoprecipitaion//In situ hybridization//Northern blot//qRT-PCR//Western blot	19898466	Unspecified
mmu-let-7b-5p	MIMAT0000522	Pqlc2	212555	Sequencing	19536157	Unspecified
mmu-mir-451a	MIMAT0001632	Lsm14a	67070	Sequencing	19536157	Unspecified
mmu-let-7b-5p	MIMAT0000522	Otud5	54644	Sequencing	19536157	Unspecified
mmu-let-7b-5p	MIMAT0000522	Slc22a6	18399	Sequencing	19536157	Unspecified
mmu-mir-5114	MIMAT0020622	Padi2	18600	HITS-CLIP	21258322	Unspecified
mmu-let-7b-5p	MIMAT0000522	Slc25a23	66972	Sequencing	19536157	Unspecified
mmu-let-7b-5p	MIMAT0000522	Slc25a4	11739	Sequencing	19536157	Unspecified
mmu-let-7b-5p	MIMAT0000522	Jam2	67374	Sequencing	19536157	Unspecified
mmu-let-7b-5p	MIMAT0000522	Slc29a3	71279	Sequencing	19536157	Unspecified
mmu-let-7b-5p	MIMAT0000522	Prrc2c	226562	Sequencing	19536157	Unspecified
mmu-let-7b-5p	MIMAT0000522	Slc2a6	227659	Sequencing	19536157	Unspecified
mmu-let-7b-5p	MIMAT0000522	Slc35a4	67843	Sequencing	19536157	Unspecified
mmu-mir-451a	MIMAT0001632	Xiap	11798	Sequencing	19536157	Unspecified
mmu-let-7b-5p	MIMAT0000522	Pbrm1	66923	Sequencing	19536157	Unspecified
mmu-let-7b-5p	MIMAT0000522	Lrig2	269473	Sequencing	19536157	Unspecified
mmu-let-7b-5p	MIMAT0000522	Kcnj10	16513	Sequencing	19536157	Unspecified
mmu-mir-200c-3p	MIMAT0000657	Senp5	320213	HITS-CLIP	25083871	Unspecified
mmu-let-7b-5p	MIMAT0000522	Pcgf3	69587	Sequencing	19536157	Unspecified
mmu-let-7b-5p	MIMAT0000522	Kif1a	16560	Sequencing	19536157	Unspecified
mmu-let-7b-5p	MIMAT0000522	Pld3	18807	Sequencing	19536157	Unspecified
mmu-let-7b-5p	MIMAT0000522	Kif21b	16565	Sequencing	19536157	Unspecified
mmu-let-7b-5p	MIMAT0000522	Snx5	69178	Sequencing	19536157	Unspecified
mmu-let-7b-5p	MIMAT0000522	Klf8	245671	Sequencing	19536157	Unspecified
mmu-let-7b-5p	MIMAT0000522	Syncrip	56403	Sequencing	19536157	Unspecified
mmu-let-7b-5p	MIMAT0000522	Smcr8	237782	Sequencing	19536157	Unspecified
mmu-let-7b-5p	MIMAT0000522	Zfp12	231866	Sequencing	19536157	Unspecified
mmu-let-7b-5p	MIMAT0000522	Tgfbr1	21812	Sequencing	19536157	Unspecified
mmu-mir-451a	MIMAT0001632	Snrk	20623	Sequencing	19536157	Unspecified
mmu-mir-7a-5p	MIMAT0000677	Zfp26	22688	HITS-CLIP	23597149	Unspecified
mmu-let-7b-5p	MIMAT0000522	Snx30	209131	Sequencing	19536157	Unspecified
mmu-let-7b-5p	MIMAT0000522	Thrsp	21835	Sequencing	19536157	Unspecified
mmu-let-7e-5p	MIMAT0000524	Trim71	636931	Flow//GFP reporter assay//Immunocytochemistry//Immunohistochemistry//Immunoprecipitaion//In situ hybridization//Northern blot//qRT-PCR//Western blot	19898466	Unspecified
mmu-let-7b-5p	MIMAT0000522	Stat2	20847	Sequencing	19536157	Unspecified
mmu-mir-200c-3p	MIMAT0000657	Sox2	20674	ChIP-seq//Luciferase assay//qRT-PCR//Western blot//Soft agar assay//sphere assay	24658157	Unspecified
mmu-let-7b-5p	MIMAT0000522	Stk35	67333	Sequencing	19536157	Unspecified
mmu-mir-200c-3p	MIMAT0000657	Zfpm2	22762	Immunohistochemistry//qRT-PCR//Western blot	23788640	Unspecified
mmu-mir-92a-3p	MIMAT0000539	Zfpm2	22762	Luciferase assay//qRT-PCR//Western blot	22267003	Unspecified
mmu-let-7b-5p	MIMAT0000522	Ubxn4	67812	Sequencing	19536157	Unspecified
mmu-let-7b-5p	MIMAT0000522	Srcin1	56013	Sequencing	19536157	Unspecified
mmu-let-7b-5p	MIMAT0000522	Srek1	218543	Sequencing	19536157	Unspecified
mmu-let-7b-5p	MIMAT0000522	Tmem2	83921	Sequencing	19536157	Unspecified
mmu-let-7b-5p	MIMAT0000522	Ylpm1	56531	Sequencing	19536157	Unspecified
mmu-mir-5114	MIMAT0020622	Srrm4	68955	HITS-CLIP	25083871	Unspecified
mmu-let-7b-5p	MIMAT0000522	Tram1l1	229801	Sequencing	19536157	Unspecified
mmu-let-7b-5p	MIMAT0000522	Psd3	234353	Sequencing	19536157	Unspecified
mmu-let-7b-5p	MIMAT0000522	Ssh1	231637	Sequencing	19536157	Unspecified
mmu-let-7b-5p	MIMAT0000522	Ppm1e	320472	Sequencing	19536157	Unspecified
mmu-let-7b-5p	MIMAT0000522	Tor1aip2	240832	Sequencing	19536157	Unspecified
mmu-let-7b-5p	MIMAT0000522	Tmem194	210035	Sequencing	19536157	Unspecified
mmu-mir-92a-3p	MIMAT0000539	Stk10	20868	HITS-CLIP	23597149	Unspecified
mmu-mir-92a-3p	MIMAT0000539	Stk10	20868	HITS-CLIP	19536157	Unspecified
mmu-mir-451a	MIMAT0001632	Rnf103	22644	Sequencing	19536157	Unspecified
mmu-let-7b-5p	MIMAT0000522	Slc20a1	20515	Sequencing	19536157	Unspecified
mmu-let-7b-5p	MIMAT0000522	Stx17	67727	Sequencing	19536157	Unspecified
mmu-let-7b-5p	MIMAT0000522	Zkscan2	210162	Sequencing	19536157	Unspecified
mmu-let-7b-5p	MIMAT0000522	Stx3	20908	Sequencing	19536157	Unspecified
mmu-let-7b-5p	MIMAT0000522	Thbs1	21825	Sequencing	19536157	Unspecified
mmu-let-7b-5p	MIMAT0000522	Rock2	19878	Sequencing	19536157	Unspecified
mmu-let-7b-5p	MIMAT0000522	Maneal	215090	Sequencing	19536157	Unspecified
mmu-let-7b-5p	MIMAT0000522	Rnf167	70510	Sequencing	19536157	Unspecified
mmu-let-7b-5p	MIMAT0000522	Psme4	103554	Sequencing	19536157	Unspecified
mmu-mir-1224-5p	MIMAT0005460	Pld5	319455	HITS-CLIP	23142080	Unspecified
mmu-let-7b-5p	MIMAT0000522	Prdm1	12142	Sequencing	19536157	Unspecified
mmu-let-7b-5p	MIMAT0000522	Tbc1d14	100855	Sequencing	19536157	Unspecified
mmu-let-7b-5p	MIMAT0000522	Ptprd	19266	Sequencing	19536157	Unspecified
mmu-let-7b-5p	MIMAT0000522	Zfp641	239652	Sequencing	19536157	Unspecified
mmu-mir-451a	MIMAT0001632	Thbd	21824	Sequencing	19536157	Unspecified
mmu-let-7b-5p	MIMAT0000522	Pgrmc1	53328	Sequencing	19536157	Unspecified
mmu-mir-5099	MIMAT0020606	Phactr2	215789	HITS-CLIP	23142080	Unspecified
mmu-let-7b-5p	MIMAT0000522	Zfp644	52397	Sequencing	19536157	Unspecified
mmu-let-7b-5p	MIMAT0000522	Mtpn	14489	GFP reporter assay//Luciferase assay//Western blot//Reporter assay//Other	15806104	Unspecified
mmu-let-7b-5p	MIMAT0000522	Tgs1	116940	Sequencing	19536157	Unspecified
mmu-let-7b-5p	MIMAT0000522	Tmem214	68796	Sequencing	19536157	Unspecified
mmu-let-7b-5p	MIMAT0000522	Syt11	229521	Sequencing	19536157	Unspecified
mmu-let-7b-5p	MIMAT0000522	Zfp248	72720	Sequencing	19536157	Unspecified
mmu-mir-200c-3p	MIMAT0000657	Senp5	320213	HITS-CLIP	23142080	Unspecified
mmu-let-7b-5p	MIMAT0000522	Slc24a2	76376	Sequencing	19536157	Unspecified
mmu-let-7b-5p	MIMAT0000522	Serf2	378702	Sequencing	19536157	Unspecified
mmu-let-7b-5p	MIMAT0000522	Tmed5	73130	Sequencing	19536157	Unspecified
mmu-let-7b-5p	MIMAT0000522	Zfp354b	27274	Sequencing	19536157	Unspecified
mmu-let-7b-5p	MIMAT0000522	Zfp462	242466	Sequencing	19536157	Unspecified
mmu-let-7b-5p	MIMAT0000522	Zfp318	57908	Sequencing	19536157	Unspecified
mmu-let-7b-5p	MIMAT0000522	Rnf44	105239	Sequencing	19536157	Unspecified
mmu-let-7b-5p	MIMAT0000522	Pnkd	56695	Sequencing	19536157	Unspecified
mmu-let-7b-5p	MIMAT0000522	Zeb2	24136	Sequencing	19536157	Unspecified
mmu-let-7b-5p	MIMAT0000522	Nid1	18073	Sequencing	19536157	Unspecified
mmu-let-7b-5p	MIMAT0000522	Rdx	19684	Sequencing	19536157	Unspecified
mmu-let-7b-5p	MIMAT0000522	Syn3	27204	Sequencing	19536157	Unspecified
mmu-let-7b-5p	MIMAT0000522	Usp45	77593	Sequencing	19536157	Unspecified
mmu-let-7b-5p	MIMAT0000522	Trim6	94088	Sequencing	19536157	Unspecified
mmu-let-7b-5p	MIMAT0000522	Rffl	67338	Sequencing	19536157	Unspecified
mmu-let-7b-5p	MIMAT0000522	Slitrk4	245446	Sequencing	19536157	Unspecified
mmu-let-7b-5p	MIMAT0000522	Mtf1	17764	Sequencing	19536157	Unspecified
mmu-let-7b-5p	MIMAT0000522	Trib2	217410	Sequencing	19536157	Unspecified
mmu-mir-451a	MIMAT0001632	Trim33	94093	Sequencing	19536157	Unspecified
mmu-let-7b-5p	MIMAT0000522	Mtmr4	170749	Sequencing	19536157	Unspecified
mmu-let-7b-5p	MIMAT0000522	Stim1	20866	Sequencing	19536157	Unspecified
mmu-let-7b-5p	MIMAT0000522	Slc6a8	102857	Sequencing	19536157	Unspecified
mmu-let-7b-5p	MIMAT0000522	Patl1	225929	Sequencing	19536157	Unspecified
mmu-let-7b-5p	MIMAT0000522	Trps1	83925	Sequencing	19536157	Unspecified
mmu-let-7b-5p	MIMAT0000522	Slitrk5	75409	Sequencing	19536157	Unspecified
mmu-let-7b-5p	MIMAT0000522	Zscan22	232878	Sequencing	19536157	Unspecified
mmu-mir-5099	MIMAT0020606	Whsc1l1	234135	HITS-CLIP	21258322	Unspecified
mmu-let-7b-5p	MIMAT0000522	Synj1	104015	Sequencing	19536157	Unspecified
mmu-let-7b-5p	MIMAT0000522	Slco5a1	240726	Sequencing	19536157	Unspecified
mmu-let-7b-5p	MIMAT0000522	Zfp174	385674	Sequencing	19536157	Unspecified
mmu-mir-200c-3p	MIMAT0000657	Zeb1	21417	Luciferase assay//Northern blot//qRT-PCR//Western blot	23765281	Unspecified
mmu-let-7b-5p	MIMAT0000522	Wdtc1	230796	Sequencing	19536157	Unspecified
mmu-let-7b-5p	MIMAT0000522	Zc3h11a	70579	Sequencing	19536157	Unspecified
mmu-mir-5114	MIMAT0020622	Ppp1r16b	228852	HITS-CLIP	21258322	Unspecified
mmu-let-7b-5p	MIMAT0000522	Zfp280b	64453	Sequencing	19536157	Unspecified
mmu-mir-451a	MIMAT0001632	Zfp644	52397	HITS-CLIP	25083871	Unspecified
mmu-let-7b-5p	MIMAT0000522	Zfp109	56869	Sequencing	19536157	Unspecified
mmu-mir-451a	MIMAT0001632	Nsmaf	18201	Sequencing	19536157	Unspecified
mmu-mir-1224-5p	MIMAT0005460	Xkr8	381560	HITS-CLIP	21258322	Unspecified
mmu-mir-5116	MIMAT0020624	Tnrc6b	213988	HITS-CLIP	25083871	Unspecified
mmu-mir-92a-3p	MIMAT0000539	Tbx3	21386	Luciferase assay//immunofluorescence	24927531	Unspecified
mmu-mir-760-3p	MIMAT0003898	8-Sep	20362	HITS-CLIP	25083871	Unspecified
mmu-mir-92a-3p	MIMAT0000539	Tbx3	21386	ChIP-seq//Immunofluorescence//In situ hybridization//Luciferase assay//qRT-PCR	24068957	Unspecified
mmu-let-7b-5p	MIMAT0000522	Sacm1l	83493	Sequencing	19536157	Unspecified
mmu-mir-451a	MIMAT0001632	Thrsp	21835	Sequencing	19536157	Unspecified
mmu-let-7b-5p	MIMAT0000522	Zfp9	22750	Sequencing	19536157	Unspecified
mmu-let-7b-5p	MIMAT0000522	Nlk	18099	Sequencing	19536157	Unspecified
mmu-let-7b-5p	MIMAT0000522	Zdhhc24	70605	Sequencing	19536157	Unspecified
mmu-let-7b-5p	MIMAT0000522	Sh2b3	16923	Sequencing	19536157	Unspecified
mmu-let-7b-5p	MIMAT0000522	Ubap2	68926	Sequencing	19536157	Unspecified
mmu-let-7b-5p	MIMAT0000522	Xkr8	381560	Sequencing	19536157	Unspecified
mmu-mir-451a	MIMAT0001632	Shank2	210274	Sequencing	19536157	Unspecified
mmu-mir-451a	MIMAT0001632	Tenm2	23964	Sequencing	19536157	Unspecified
mmu-mir-5116	MIMAT0020624	Tnrc6c	217351	HITS-CLIP	25083871	Unspecified
mmu-let-7b-5p	MIMAT0000522	Tspan2	70747	Sequencing	19536157	Unspecified
mmu-mir-451a	MIMAT0001632	Ywhaz	22631	Luciferase assay	21827757	Unspecified
mmu-mir-5116	MIMAT0020624	Zzz3	108946	HITS-CLIP	23142080	Unspecified
mmu-let-7b-5p	MIMAT0000522	Unc80	329178	Sequencing	19536157	Unspecified
mmu-let-7b-5p	MIMAT0000522	Zswim5	74464	Sequencing	19536157	Unspecified
mmu-mir-200c-3p	MIMAT0000657	Zeb1	21417	Reporter assay	21049046	Unspecified
mmu-let-7b-5p	MIMAT0000522	Srrm4	68955	Sequencing	19536157	Unspecified
mmu-let-7b-5p	MIMAT0000522	Zfp583	213011	Sequencing	19536157	Unspecified
mmu-mir-200c-3p	MIMAT0000657	Zeb1	21417	qRT-PCR//Luciferase assay	19787069	Unspecified
mmu-let-7b-5p	MIMAT0000522	Tenm2	23964	Sequencing	19536157	Unspecified
mmu-mir-451a	MIMAT0001632	Syp	20977	Sequencing	19536157	Unspecified
mmu-mir-5114	MIMAT0020622	Xpo7	65246	HITS-CLIP	21258322	Unspecified
mmu-let-7b-5p	MIMAT0000522	Slc25a18	71803	Sequencing	19536157	Unspecified
mmu-let-7b-5p	MIMAT0000522	Tubb4a	22153	Sequencing	19536157	Unspecified
mmu-mir-5099	MIMAT0020606	Stx17	67727	HITS-CLIP	21258322	Unspecified
mmu-mir-451a	MIMAT0001632	Vezt	215008	Sequencing	19536157	Unspecified
mmu-let-7b-5p	MIMAT0000522	Ptpru	19273	Sequencing	19536157	Unspecified
mmu-mir-5116	MIMAT0020624	Zzz3	108946	HITS-CLIP	25083871	Unspecified
mmu-let-7b-5p	MIMAT0000522	Vav3	57257	Sequencing	19536157	Unspecified
mmu-let-7b-5p	MIMAT0000522	Slc2a3	20527	Sequencing	19536157	Unspecified
mmu-mir-92a-3p	MIMAT0000539	Cpeb1	12877	HITS-CLIP	25083871	Unspecified
mmu-mir-7a-5p	MIMAT0000677	Rps6kb1	20538	Luciferase assay//Western blot	23223022	Unspecified
mmu-mir-7a-5p	MIMAT0000677	Sike1	66641	HITS-CLIP	25083871	Unspecified
mmu-mir-92a-3p	MIMAT0000539	Tagap1	380608	HITS-CLIP	23142080	Unspecified
mmu-mir-7a-5p	MIMAT0000677	Nav2	78286	HITS-CLIP	19536157	Unspecified
mmu-mir-7a-5p	MIMAT0000677	Nav2	78286	HITS-CLIP	23597149	Unspecified
mmu-mir-7a-5p	MIMAT0000677	Nav2	211064	HITS-CLIP	25083871	Unspecified
mmu-mir-7a-5p	MIMAT0000677	Mapkap1	227743	Luciferase assay//Western blot	23223022	Unspecified
mmu-let-7d-5p	MIMAT0000383	Tnfrsf26	244237	HITS-CLIP	21258322	Unspecified
mmu-let-7b-5p	MIMAT0000522	Tnfrsf26	244237	HITS-CLIP	21258322	Unspecified
mmu-let-7e-5p	MIMAT0000524	Tnfrsf26	244237	HITS-CLIP	21258322	Unspecified
mmu-let-7c-5p	MIMAT0000523	Tnfrsf26	244237	HITS-CLIP	21258322	Unspecified
mmu-let-7a-5p	MIMAT0000521	Tnfrsf26	244237	HITS-CLIP	21258322	Unspecified
mmu-mir-92a-3p	MIMAT0000539	Tagap	72536	HITS-CLIP	23142080	Unspecified
mmu-let-7b-5p	MIMAT0000522	Mup17	100039089	HITS-CLIP	23597149	Unspecified
mmu-let-7b-5p	MIMAT0000522	Mup17	100048885	HITS-CLIP	23597149	Unspecified
mmu-let-7b-5p	MIMAT0000522	Mup17	100039206	HITS-CLIP	23597149	Unspecified
mmu-let-7c-5p	MIMAT0000523	Mup17	100039089	HITS-CLIP	23597149	Unspecified
mmu-let-7c-5p	MIMAT0000523	Mup17	100048885	HITS-CLIP	23597149	Unspecified
mmu-let-7c-5p	MIMAT0000523	Mup17	100039206	HITS-CLIP	23597149	Unspecified
mmu-let-7a-5p	MIMAT0000521	Mup17	100039089	HITS-CLIP	23597149	Unspecified
mmu-let-7a-5p	MIMAT0000521	Mup17	100048885	HITS-CLIP	23597149	Unspecified
mmu-let-7a-5p	MIMAT0000521	Mup17	100039206	HITS-CLIP	23597149	Unspecified
mmu-let-7e-5p	MIMAT0000524	Mup17	100039089	HITS-CLIP	23597149	Unspecified
mmu-let-7e-5p	MIMAT0000524	Mup17	100189605	HITS-CLIP	23597149	Unspecified
mmu-let-7e-5p	MIMAT0000524	Mup17	100189605	HITS-CLIP	23597149	Unspecified
mmu-let-7e-5p	MIMAT0000524	Mup11	100039028	HITS-CLIP	23597149	Unspecified
mmu-let-7c-5p	MIMAT0000523	Mup11	100039028	HITS-CLIP	23597149	Unspecified
mmu-let-7a-5p	MIMAT0000521	Mup11	100039028	HITS-CLIP	23597149	Unspecified
mmu-let-7b-5p	MIMAT0000522	Mup11	665622	HITS-CLIP	23597149	Unspecified
mmu-mir-92a-3p	MIMAT0000539	Chm	12662	HITS-CLIP	23142080	Unspecified
mmu-mir-7a-5p	MIMAT0000677	Mknk2	19346	Luciferase assay//Western blot	23223022	Unspecified
mmu-mir-7a-5p	MIMAT0000677	Mknk1	110948	Luciferase assay//Western blot	23223022	Unspecified
mmu-let-7b-5p	MIMAT0000522	1600012H06Rik	67912	Sequencing	19536157	Unspecified
mmu-let-7b-5p	MIMAT0000522	1600012H06Rik	67912	Sequencing	tarbase	Unspecified
mmu-let-7b-5p	MIMAT0000522	1700017B05Rik	74211	Sequencing	tarbase	Unspecified
mmu-let-7b-5p	MIMAT0000522	1700017B05Rik	74211	Sequencing	19536157	Unspecified
mmu-let-7b-5p	MIMAT0000522	Gramd1b	235283	Sequencing	tarbase	Unspecified
mmu-let-7b-5p	MIMAT0000522	Abcc5	27416	Sequencing	19536157	Unspecified
mmu-let-7b-5p	MIMAT0000522	Abcc5	27416	Sequencing	tarbase	Unspecified
mmu-let-7b-5p	MIMAT0000522	Abcg1	11307	Sequencing	tarbase	Unspecified
mmu-let-7b-5p	MIMAT0000522	Abcg1	11307	Sequencing	19536157	Unspecified
mmu-let-7b-5p	MIMAT0000522	Csnk2a1	12995	Sequencing	tarbase	Unspecified
mmu-let-7b-5p	MIMAT0000522	Csnk2a1	12995	Sequencing	19536157	Unspecified
mmu-let-7b-5p	MIMAT0000522	Actg1	11465	Reporter assay	15131085	Unspecified
mmu-let-7b-5p	MIMAT0000522	Acvr1b	11479	Sequencing	tarbase	Unspecified
mmu-let-7b-5p	MIMAT0000522	Acvr1b	11479	Sequencing	19536157	Unspecified
mmu-let-7b-5p	MIMAT0000522	Adamts15	235130	Sequencing	tarbase	Unspecified
mmu-let-7b-5p	MIMAT0000522	Adamts15	235130	Sequencing	19536157	Unspecified
mmu-let-7b-5p	MIMAT0000522	Adipor2	68465	Sequencing	tarbase	Unspecified
mmu-let-7b-5p	MIMAT0000522	Adipor2	68465	Sequencing	19536157	Unspecified
mmu-let-7b-5p	MIMAT0000522	Adra2a	11551	Sequencing	19536157	Unspecified
mmu-let-7b-5p	MIMAT0000522	Adra2a	11551	Sequencing	tarbase	Unspecified
mmu-let-7b-5p	MIMAT0000522	Ago3	214150	Sequencing	19536157	Unspecified
mmu-let-7b-5p	MIMAT0000522	D630045J12Rik	330286	Sequencing	19536157	Unspecified
mmu-let-7b-5p	MIMAT0000522	Ddn	13199	Sequencing	19536157	Unspecified
mmu-let-7b-5p	MIMAT0000522	Ddn	13199	Sequencing	tarbase	Unspecified
mmu-let-7b-5p	MIMAT0000522	Nr6a1	14536	Sequencing	19536157	Unspecified
mmu-let-7b-5p	MIMAT0000522	Nr6a1	14536	Sequencing	tarbase	Unspecified
mmu-let-7e-5p	MIMAT0000524	Il13	16163	Flow	23079871	Unspecified
mmu-let-7b-5p	MIMAT0000522	Apc2	23805	HITS-CLIP	25083871	Unspecified
mmu-let-7b-5p	MIMAT0000522	Apc2	23805	HITS-CLIP	23142080	Unspecified
mmu-let-7b-5p	MIMAT0000522	Apc2	23805	HITS-CLIP	21258322	Unspecified
mmu-let-7c-5p	MIMAT0000523	Apc2	23805	HITS-CLIP	25083871	Unspecified
mmu-let-7c-5p	MIMAT0000523	Apc2	23805	HITS-CLIP	21258322	Unspecified
mmu-let-7c-5p	MIMAT0000523	Apc2	23805	HITS-CLIP	23142080	Unspecified
mmu-let-7b-5p	MIMAT0000522	Dnajc27	217378	Sequencing	tarbase	Unspecified
mmu-let-7b-5p	MIMAT0000522	Dnajc27	217378	Sequencing	19536157	Unspecified
mmu-let-7b-5p	MIMAT0000522	Donson	60364	Sequencing	tarbase	Unspecified
mmu-let-7b-5p	MIMAT0000522	Arhgap1	228359	Sequencing	19536157	Unspecified
mmu-let-7b-5p	MIMAT0000522	Arhgap1	228359	Sequencing	tarbase	Unspecified
mmu-let-7b-5p	MIMAT0000522	Dusp1	19252	Sequencing	tarbase	Unspecified
mmu-let-7b-5p	MIMAT0000522	Dusp1	19252	Sequencing	19536157	Unspecified
mmu-let-7b-5p	MIMAT0000522	Arid3b	56380	Sequencing	19536157	Unspecified
mmu-let-7b-5p	MIMAT0000522	Arid3b	56380	Sequencing	tarbase	Unspecified
mmu-let-7b-5p	MIMAT0000522	Dusp6	67603	Sequencing	tarbase	Unspecified
mmu-let-7b-5p	MIMAT0000522	Arl5a	75423	Sequencing	tarbase	Unspecified
mmu-let-7b-5p	MIMAT0000522	Arl5a	75423	Sequencing	19536157	Unspecified
mmu-let-7b-5p	MIMAT0000522	Arpp19	59046	Sequencing	tarbase	Unspecified
mmu-let-7b-5p	MIMAT0000522	Arpp19	59046	Sequencing	19536157	Unspecified
mmu-let-7e-5p	MIMAT0000524	Eif3j1	78655	Reporter assay	15131085	Unspecified
mmu-let-7b-5p	MIMAT0000522	Atp2a2	11938	Sequencing	19536157	Unspecified
mmu-let-7b-5p	MIMAT0000522	Atp2a2	11938	Sequencing	tarbase	Unspecified
mmu-let-7b-5p	MIMAT0000522	Atp6v1b2	11966	Sequencing	tarbase	Unspecified
mmu-let-7b-5p	MIMAT0000522	Atp6v1b2	11966	Sequencing	19536157	Unspecified
mmu-let-7b-5p	MIMAT0000522	Bach1	12013	Sequencing	tarbase	Unspecified
mmu-let-7b-5p	MIMAT0000522	Bach1	12013	Sequencing	19536157	Unspecified
mmu-let-7b-5p	MIMAT0000522	Kpna1	16646	Sequencing	tarbase	Unspecified
mmu-let-7b-5p	MIMAT0000522	Kpna1	16646	Sequencing	19536157	Unspecified
mmu-let-7b-5p	MIMAT0000522	Bsg	12215	Sequencing	19536157	Unspecified
mmu-let-7b-5p	MIMAT0000522	Bsg	12215	Sequencing	tarbase	Unspecified
mmu-let-7b-5p	MIMAT0000522	Bsg	12215	Luciferase assay//Western blot	21087605	Unspecified
mmu-mir-92a-3p	MIMAT0000539	Btg2	12227	HITS-CLIP	23142080	Unspecified
mmu-let-7b-5p	MIMAT0000522	Lpgat1	226856	Sequencing	tarbase	Unspecified
mmu-let-7b-5p	MIMAT0000522	Cadm2	239857	Sequencing	19536157	Unspecified
mmu-let-7b-5p	MIMAT0000522	Cadm2	239857	Sequencing	tarbase	Unspecified
mmu-let-7b-5p	MIMAT0000522	Cald1	109624	Sequencing	19536157	Unspecified
mmu-let-7b-5p	MIMAT0000522	Cald1	109624	Sequencing	tarbase	Unspecified
mmu-let-7e-5p	MIMAT0000524	Fbxl14	101358	HITS-CLIP	25083871	Unspecified
mmu-let-7b-5p	MIMAT0000522	Car2	12349	Sequencing	tarbase	Unspecified
mmu-let-7b-5p	MIMAT0000522	Car2	12349	Sequencing	19536157	Unspecified
mmu-let-7b-5p	MIMAT0000522	Cat	12359	Sequencing	tarbase	Unspecified
mmu-let-7b-5p	MIMAT0000522	Cat	12359	Sequencing	19536157	Unspecified
mmu-let-7b-5p	MIMAT0000522	Cbx5	12419	Sequencing	tarbase	Unspecified
mmu-let-7b-5p	MIMAT0000522	Cbx5	12419	Sequencing	19536157	Unspecified
mmu-let-7b-5p	MIMAT0000522	Fndc3a	319448	Sequencing	19536157	Unspecified
mmu-let-7b-5p	MIMAT0000522	Fndc3a	319448	Sequencing	tarbase	Unspecified
mmu-let-7b-5p	MIMAT0000522	Fnip1	216742	Sequencing	tarbase	Unspecified
mmu-let-7b-5p	MIMAT0000522	Fnip1	216742	Sequencing	19536157	Unspecified
mmu-let-7b-5p	MIMAT0000522	Fnip2	329679	Sequencing	19536157	Unspecified
mmu-let-7b-5p	MIMAT0000522	Fnip2	329679	Sequencing	tarbase	Unspecified
mmu-let-7b-5p	MIMAT0000522	Map4k3	225028	Sequencing	19536157	Unspecified
mmu-let-7b-5p	MIMAT0000522	Map4k3	225028	Sequencing	tarbase	Unspecified
mmu-let-7b-5p	MIMAT0000522	Ccnd1	12443	Sequencing	tarbase	Unspecified
mmu-let-7b-5p	MIMAT0000522	Ccnd1	12443	Sequencing	19536157	Unspecified
mmu-let-7b-5p	MIMAT0000522	Fras1	231470	Sequencing	tarbase	Unspecified
mmu-let-7b-5p	MIMAT0000522	Fras1	231470	Sequencing	19536157	Unspecified
mmu-let-7b-5p	MIMAT0000522	Ctsb	13030	Sequencing	19536157	Unspecified
mmu-let-7b-5p	MIMAT0000522	Ctsb	13030	Sequencing	tarbase	Unspecified
mmu-let-7b-5p	MIMAT0000522	Cd164	53599	Sequencing	19536157	Unspecified
mmu-let-7b-5p	MIMAT0000522	Cd164	53599	Sequencing	tarbase	Unspecified
mmu-let-7b-5p	MIMAT0000522	Tbc1d24	18209	Sequencing	19536157	Unspecified
mmu-mir-92a-3p	MIMAT0000539	Cd69	12515	HITS-CLIP	23142080	Unspecified
mmu-let-7b-5p	MIMAT0000522	Galnt2	108148	Sequencing	tarbase	Unspecified
mmu-let-7b-5p	MIMAT0000522	Cdr2l	237988	Sequencing	19536157	Unspecified
mmu-let-7b-5p	MIMAT0000522	Cdr2l	237988	Sequencing	tarbase	Unspecified
mmu-let-7b-5p	MIMAT0000522	Cep120	225523	Sequencing	19536157	Unspecified
mmu-let-7b-5p	MIMAT0000522	Gga3	260302	Sequencing	19536157	Unspecified
mmu-let-7b-5p	MIMAT0000522	Gga3	260302	Sequencing	tarbase	Unspecified
mmu-let-7b-5p	MIMAT0000522	Chd3	216848	Sequencing	tarbase	Unspecified
mmu-let-7b-5p	MIMAT0000522	Chd3	216848	Sequencing	19536157	Unspecified
mmu-let-7b-5p	MIMAT0000522	Chd7	320790	Sequencing	19536157	Unspecified
mmu-let-7b-5p	MIMAT0000522	Chd7	320790	Sequencing	tarbase	Unspecified
mmu-let-7b-5p	MIMAT0000522	Chd9	109151	Sequencing	tarbase	Unspecified
mmu-let-7b-5p	MIMAT0000522	Chd9	109151	Sequencing	19536157	Unspecified
mmu-let-7b-5p	MIMAT0000522	Cldn12	64945	Sequencing	tarbase	Unspecified
mmu-let-7b-5p	MIMAT0000522	Cldn12	64945	Sequencing	19536157	Unspecified
mmu-let-7b-5p	MIMAT0000522	Msi2	76626	Sequencing	19536157	Unspecified
mmu-let-7b-5p	MIMAT0000522	Msi2	76626	HITS-CLIP	25083871	Unspecified
mmu-let-7c-5p	MIMAT0000523	Msi2	76626	HITS-CLIP	25083871	Unspecified
mmu-let-7b-5p	MIMAT0000522	Col4a2	12827	Sequencing	19536157	Unspecified
mmu-let-7b-5p	MIMAT0000522	Col4a2	12827	Sequencing	tarbase	Unspecified
mmu-let-7b-5p	MIMAT0000522	Gpcpd1	74182	Sequencing	19536157	Unspecified
mmu-let-7c-5p	MIMAT0000523	Mycn	18109	Luciferase assay//Microarray//qRT-PCR//Western blot//Immunohistochemistry	20054295	Unspecified
mmu-let-7b-5p	MIMAT0000522	Cpeb4	67579	Sequencing	tarbase	Unspecified
mmu-let-7b-5p	MIMAT0000522	Cpeb4	67579	Sequencing	19536157	Unspecified
mmu-let-7b-5p	MIMAT0000522	Gramd1b	235283	Sequencing	19536157	Unspecified
mmu-mir-7a-5p	MIMAT0000677	Creb1	12912	HITS-CLIP	25083871	Unspecified
mmu-let-7b-5p	MIMAT0000522	Crem	12916	Sequencing	tarbase	Unspecified
mmu-let-7b-5p	MIMAT0000522	Crem	12916	Sequencing	19536157	Unspecified
mmu-let-7b-5p	MIMAT0000522	Crk	12928	Sequencing	tarbase	Unspecified
mmu-let-7b-5p	MIMAT0000522	Crk	12928	Sequencing	19536157	Unspecified
mmu-mir-7a-5p	MIMAT0000677	Cry2	12953	HITS-CLIP	23597149	Unspecified
mmu-let-7b-5p	MIMAT0000522	Csrnp2	207785	Sequencing	tarbase	Unspecified
mmu-let-7b-5p	MIMAT0000522	Csrnp2	207785	Sequencing	19536157	Unspecified
mmu-let-7b-5p	MIMAT0000522	Gxylt1	223827	Sequencing	19536157	Unspecified
mmu-let-7b-5p	MIMAT0000522	Pdgfrb	18596	Sequencing	tarbase	Unspecified
mmu-let-7b-5p	MIMAT0000522	Hic2	58180	Sequencing	19536157	Unspecified
mmu-let-7b-5p	MIMAT0000522	Hic2	58180	Sequencing	tarbase	Unspecified
mmu-mir-92a-3p	MIMAT0000539	Hipk3	15259	Luciferase assay//Reporter assay	17575136	Unspecified
mmu-let-7b-5p	MIMAT0000522	Nfxl1	100978	Sequencing	19536157	Unspecified
mmu-let-7b-5p	MIMAT0000522	Nfxl1	100978	Sequencing	tarbase	Unspecified
mmu-let-7b-5p	MIMAT0000522	D630045J12Rik	330286	Sequencing	tarbase	Unspecified
mmu-let-7b-5p	MIMAT0000522	Ercc6	319955	Sequencing	19536157	Unspecified
mmu-let-7b-5p	MIMAT0000522	Ercc6	319955	Sequencing	tarbase	Unspecified
mmu-let-7b-5p	MIMAT0000522	Mex3a	72640	Sequencing	tarbase	Unspecified
mmu-let-7b-5p	MIMAT0000522	Sema4f	20355	Sequencing	19536157	Unspecified
mmu-let-7b-5p	MIMAT0000522	Sema4f	20355	Sequencing	tarbase	Unspecified
mmu-let-7b-5p	MIMAT0000522	Nova1	664883	Sequencing	19536157	Unspecified
mmu-let-7b-5p	MIMAT0000522	Ddx10	77591	Sequencing	19536157	Unspecified
mmu-let-7b-5p	MIMAT0000522	Ddx10	77591	Sequencing	tarbase	Unspecified
mmu-let-7b-5p	MIMAT0000522	Dip2b	239667	Sequencing	19536157	Unspecified
mmu-let-7b-5p	MIMAT0000522	Dip2b	239667	Sequencing	tarbase	Unspecified
mmu-let-7b-5p	MIMAT0000522	Ikbkg	16151	Sequencing	tarbase	Unspecified
mmu-let-7b-5p	MIMAT0000522	Ikbkg	16151	Sequencing	19536157	Unspecified
mmu-let-7a-5p	MIMAT0000521	Il13	16163	Luciferase assay//Microarray//NGS//qRT-PCR	20630862	Unspecified
mmu-let-7b-5p	MIMAT0000522	Dmd	13405	Sequencing	tarbase	Unspecified
mmu-let-7b-5p	MIMAT0000522	Dmd	13405	Sequencing	19536157	Unspecified
mmu-let-7b-5p	MIMAT0000522	Usp47	74996	Sequencing	19536157	Unspecified
mmu-let-7b-5p	MIMAT0000522	Usp47	74996	Sequencing	tarbase	Unspecified
mmu-let-7b-5p	MIMAT0000522	Usp49	224836	Sequencing	tarbase	Unspecified
mmu-let-7b-5p	MIMAT0000522	Lpgat1	226856	Sequencing	19536157	Unspecified
mmu-let-7b-5p	MIMAT0000522	Donson	60364	Sequencing	19536157	Unspecified
mmu-let-7b-5p	MIMAT0000522	Dusp6	67603	Sequencing	19536157	Unspecified
mmu-let-7b-5p	MIMAT0000522	Dync1i2	13427	Sequencing	19536157	Unspecified
mmu-let-7b-5p	MIMAT0000522	Dync1i2	13427	Sequencing	tarbase	Unspecified
mmu-let-7b-5p	MIMAT0000522	Slc22a23	73102	Sequencing	tarbase	Unspecified
mmu-let-7b-5p	MIMAT0000522	Slc22a23	73102	Sequencing	19536157	Unspecified
mmu-let-7b-5p	MIMAT0000522	Slc23a2	54338	Sequencing	19536157	Unspecified
mmu-let-7b-5p	MIMAT0000522	Slc23a2	54338	Sequencing	tarbase	Unspecified
mmu-let-7b-5p	MIMAT0000522	E2f3	13557	Sequencing	19536157	Unspecified
mmu-let-7b-5p	MIMAT0000522	E2f3	13557	Sequencing	tarbase	Unspecified
mmu-let-7b-5p	MIMAT0000522	Itsn2	20403	Sequencing	19536157	Unspecified
mmu-let-7b-5p	MIMAT0000522	Itsn2	20403	Sequencing	tarbase	Unspecified
mmu-let-7b-5p	MIMAT0000522	Eea1	216238	Sequencing	tarbase	Unspecified
mmu-let-7b-5p	MIMAT0000522	Eea1	216238	Sequencing	19536157	Unspecified
mmu-let-7b-5p	MIMAT0000522	Jph4	319984	Sequencing	19536157	Unspecified
mmu-let-7b-5p	MIMAT0000522	Jph4	319984	Sequencing	tarbase	Unspecified
mmu-let-7b-5p	MIMAT0000522	Egln2	112406	Sequencing	tarbase	Unspecified
mmu-let-7b-5p	MIMAT0000522	Egln2	112406	Sequencing	19536157	Unspecified
mmu-let-7b-5p	MIMAT0000522	Kcna1	16485	Sequencing	tarbase	Unspecified
mmu-let-7b-5p	MIMAT0000522	Kcna1	16485	Sequencing	19536157	Unspecified
mmu-let-7b-5p	MIMAT0000522	Kcnc1	16502	Sequencing	tarbase	Unspecified
mmu-let-7b-5p	MIMAT0000522	Kcnc1	16502	Sequencing	19536157	Unspecified
mmu-let-7b-5p	MIMAT0000522	Eif4ebp2	13688	Sequencing	19536157	Unspecified
mmu-let-7b-5p	MIMAT0000522	Eif4ebp2	13688	Sequencing	tarbase	Unspecified
mmu-let-7b-5p	MIMAT0000522	Eif4g2	13690	Sequencing	tarbase	Unspecified
mmu-let-7b-5p	MIMAT0000522	Eif4g2	13690	Sequencing	19536157	Unspecified
mmu-let-7b-5p	MIMAT0000522	Elp2	58523	Sequencing	tarbase	Unspecified
mmu-let-7b-5p	MIMAT0000522	Elp2	58523	Sequencing	19536157	Unspecified
mmu-let-7b-5p	MIMAT0000522	Khsrp	16549	Sequencing	tarbase	Unspecified
mmu-let-7b-5p	MIMAT0000522	Khsrp	16549	Sequencing	19536157	Unspecified
mmu-let-7b-5p	MIMAT0000522	Ephb3	13845	Sequencing	19536157	Unspecified
mmu-let-7b-5p	MIMAT0000522	Ephb3	13845	Sequencing	tarbase	Unspecified
mmu-let-7b-5p	MIMAT0000522	Mex3a	72640	Sequencing	19536157	Unspecified
mmu-let-7b-5p	MIMAT0000522	Pigs	276846	Sequencing	19536157	Unspecified
mmu-let-7b-5p	MIMAT0000522	Pigs	276846	Sequencing	tarbase	Unspecified
mmu-let-7b-5p	MIMAT0000522	Pik3ip1	216505	Sequencing	19536157	Unspecified
mmu-let-7b-5p	MIMAT0000522	Pik3ip1	216505	Sequencing	tarbase	Unspecified
mmu-let-7b-5p	MIMAT0000522	Lcor	212391	Sequencing	tarbase	Unspecified
mmu-let-7b-5p	MIMAT0000522	Lcor	212391	Sequencing	19536157	Unspecified
mmu-let-7b-5p	MIMAT0000522	Sowaha	237761	Sequencing	19536157	Unspecified
mmu-let-7b-5p	MIMAT0000522	Fam135a	68187	Sequencing	tarbase	Unspecified
mmu-let-7b-5p	MIMAT0000522	Fam135a	68187	Sequencing	19536157	Unspecified
mmu-let-7b-5p	MIMAT0000522	Limd1	29806	Sequencing	19536157	Unspecified
mmu-let-7b-5p	MIMAT0000522	Limd1	29806	Sequencing	tarbase	Unspecified
mmu-let-7b-5p	MIMAT0000522	Fam171a1	269233	Sequencing	tarbase	Unspecified
mmu-let-7b-5p	MIMAT0000522	Fam171a1	269233	Sequencing	19536157	Unspecified
mmu-let-7b-5p	MIMAT0000522	Rdh10	98711	Sequencing	19536157	Unspecified
mmu-let-7b-5p	MIMAT0000522	Zfp664	269704	Sequencing	tarbase	Unspecified
mmu-let-7b-5p	MIMAT0000522	Zfp664	269704	Sequencing	19536157	Unspecified
mmu-let-7b-5p	MIMAT0000522	Ppm1e	320472	Sequencing	tarbase	Unspecified
mmu-let-7b-5p	MIMAT0000522	Farp1	223254	Sequencing	19536157	Unspecified
mmu-let-7b-5p	MIMAT0000522	Farp1	223254	Sequencing	tarbase	Unspecified
mmu-let-7a-5p	MIMAT0000521	Fbxl14	101358	HITS-CLIP	25083871	Unspecified
mmu-let-7b-5p	MIMAT0000522	Fbxl14	101358	HITS-CLIP	25083871	Unspecified
mmu-let-7c-5p	MIMAT0000523	Fbxl14	101358	HITS-CLIP	25083871	Unspecified
mmu-let-7d-5p	MIMAT0000383	Fbxl14	101358	HITS-CLIP	25083871	Unspecified
mmu-let-7b-5p	MIMAT0000522	Stat3	20848	Sequencing	tarbase	Unspecified
mmu-let-7b-5p	MIMAT0000522	Stat3	20848	Sequencing	19536157	Unspecified
mmu-let-7b-5p	MIMAT0000522	Lsamp	268890	Sequencing	tarbase	Unspecified
mmu-let-7b-5p	MIMAT0000522	Lsamp	268890	Sequencing	19536157	Unspecified
mmu-let-7c-5p	MIMAT0000523	Myc	17869	Luciferase assay//Microarray//qRT-PCR//Other	17438130	Unspecified
mmu-let-7b-5p	MIMAT0000522	Fgd4	224014	Sequencing	19536157	Unspecified
mmu-let-7b-5p	MIMAT0000522	Fgd4	224014	Sequencing	tarbase	Unspecified
mmu-mir-92a-3p	MIMAT0000539	Map2k4	26398	Luciferase assay	23355465	Unspecified
mmu-let-7b-5p	MIMAT0000522	Syt5	53420	Sequencing	19536157	Unspecified
mmu-let-7b-5p	MIMAT0000522	Syt5	53420	Sequencing	tarbase	Unspecified
mmu-let-7b-5p	MIMAT0000522	Pdgfrb	18596	Sequencing	19536157	Unspecified
mmu-let-7b-5p	MIMAT0000522	Tbc1d24	224617	Sequencing	19536157	Unspecified
mmu-let-7b-5p	MIMAT0000522	Tbc1d24	18209	Sequencing	tarbase	Unspecified
mmu-let-7b-5p	MIMAT0000522	Fut9	14348	Sequencing	tarbase	Unspecified
mmu-let-7b-5p	MIMAT0000522	Fut9	14348	Sequencing	19536157	Unspecified
mmu-let-7b-5p	MIMAT0000522	Pxdn	69675	Sequencing	19536157	Unspecified
mmu-let-7b-5p	MIMAT0000522	Pxdn	69675	Sequencing	tarbase	Unspecified
mmu-let-7b-5p	MIMAT0000522	Gabrb2	14401	Sequencing	tarbase	Unspecified
mmu-let-7b-5p	MIMAT0000522	Gabrb2	14401	Sequencing	19536157	Unspecified
mmu-let-7b-5p	MIMAT0000522	Gad1	14415	Sequencing	tarbase	Unspecified
mmu-let-7b-5p	MIMAT0000522	Gad1	14415	Sequencing	19536157	Unspecified
mmu-mir-200c-3p	MIMAT0000657	Zeb2	24136	Reporter assay	21049046	Unspecified
mmu-mir-200c-3p	MIMAT0000657	Zeb2	24136	qRT-PCR//Luciferase assay	19787069	Unspecified
mmu-mir-200c-3p	MIMAT0000657	Zeb2	24136	qRT-PCR	18381893	Unspecified
mmu-let-7b-5p	MIMAT0000522	Sec14l1	74136	Sequencing	19536157	Unspecified
mmu-let-7b-5p	MIMAT0000522	Sec14l1	74136	Sequencing	tarbase	Unspecified
mmu-let-7b-5p	MIMAT0000522	Tgfbr3	21814	Sequencing	19536157	Unspecified
mmu-let-7b-5p	MIMAT0000522	Tgfbr3	21814	Sequencing	tarbase	Unspecified
mmu-mir-92a-3p	MIMAT0000539	Mylip	218203	Luciferase assay//Western blot	17575136	Unspecified
mmu-let-7b-5p	MIMAT0000522	Ubxn4	67812	Sequencing	tarbase	Unspecified
mmu-let-7b-5p	MIMAT0000522	Nrp2	18187	Sequencing	tarbase	Unspecified
mmu-let-7b-5p	MIMAT0000522	Nrp2	18187	Sequencing	19536157	Unspecified
mmu-let-7b-5p	MIMAT0000522	Rdh10	98711	Sequencing	tarbase	Unspecified
mmu-let-7a-5p	MIMAT0000521	Msi2	76626	HITS-CLIP	25083871	Unspecified
mmu-let-7b-5p	MIMAT0000522	Msi2	76626	Sequencing	tarbase	Unspecified
mmu-let-7e-5p	MIMAT0000524	Msi2	76626	HITS-CLIP	25083871	Unspecified
mmu-let-7b-5p	MIMAT0000522	Mtf2	17765	Sequencing	tarbase	Unspecified
mmu-let-7b-5p	MIMAT0000522	Mtf2	17765	Sequencing	19536157	Unspecified
mmu-let-7b-5p	MIMAT0000522	Gns	75612	Sequencing	tarbase	Unspecified
mmu-let-7b-5p	MIMAT0000522	Gns	75612	Sequencing	19536157	Unspecified
mmu-let-7c-5p	MIMAT0000523	Myc	17869	Microarray//qRT-PCR//Western blot	20054295	Unspecified
mmu-let-7c-5p	MIMAT0000523	Myc	17869	qPCR	tarbase	Unspecified
mmu-mir-451a	MIMAT0001632	Myc	17869	Luciferase assay	21464222	Unspecified
mmu-let-7b-5p	MIMAT0000522	Rnf213	672511	Sequencing	19536157	Unspecified
mmu-let-7b-5p	MIMAT0000522	Rnf213	672511	Sequencing	tarbase	Unspecified
mmu-let-7b-5p	MIMAT0000522	Rnf5	54197	Sequencing	19536157	Unspecified
mmu-let-7b-5p	MIMAT0000522	Rnf5	54197	Sequencing	tarbase	Unspecified
mmu-let-7b-5p	MIMAT0000522	Naa40	70999	Sequencing	19536157	Unspecified
mmu-let-7b-5p	MIMAT0000522	Grik2	14806	Sequencing	tarbase	Unspecified
mmu-let-7b-5p	MIMAT0000522	Grik2	14806	Sequencing	19536157	Unspecified
mmu-let-7b-5p	MIMAT0000522	Rpia	19895	Reporter assay	15131085	Unspecified
mmu-let-7b-5p	MIMAT0000522	Pbrm1	66923	Sequencing	tarbase	Unspecified
mmu-let-7b-5p	MIMAT0000522	Gtf3c2	71752	Sequencing	19536157	Unspecified
mmu-let-7b-5p	MIMAT0000522	Nbeal1	269198	Sequencing	tarbase	Unspecified
mmu-let-7b-5p	MIMAT0000522	Sned1	208777	Sequencing	19536157	Unspecified
mmu-let-7b-5p	MIMAT0000522	Ncor1	20185	Sequencing	19536157	Unspecified
mmu-let-7b-5p	MIMAT0000522	Ncor1	20185	Sequencing	tarbase	Unspecified
mmu-let-7b-5p	MIMAT0000522	Slc4a7	218756	Sequencing	19536157	Unspecified
mmu-let-7c-5p	MIMAT0000523	Sall4	99377	Luciferase assay//Microarray//qRT-PCR//Western blot//Immunohistochemistry	20054295	Unspecified
mmu-let-7b-5p	MIMAT0000522	Trps1	83925	Sequencing	tarbase	Unspecified
mmu-let-7b-5p	MIMAT0000522	Scara3	219151	Sequencing	19536157	Unspecified
mmu-let-7b-5p	MIMAT0000522	Scara3	219151	Sequencing	tarbase	Unspecified
mmu-let-7b-5p	MIMAT0000522	Ttc14	67120	Sequencing	19536157	Unspecified
mmu-mir-200c-3p	MIMAT0000657	Zeb2	24136	Luciferase assay	24245745	Unspecified
mmu-let-7b-5p	MIMAT0000522	Tub	22141	Sequencing	19536157	Unspecified
mmu-let-7b-5p	MIMAT0000522	Nlk	18099	Sequencing	tarbase	Unspecified
mmu-let-7b-5p	MIMAT0000522	Sema4g	26456	Sequencing	19536157	Unspecified
mmu-let-7b-5p	MIMAT0000522	Sema4g	26456	Sequencing	tarbase	Unspecified
mmu-let-7b-5p	MIMAT0000522	Nova1	664883	Sequencing	tarbase	Unspecified
mmu-let-7b-5p	MIMAT0000522	Nras	18176	Sequencing	19536157	Unspecified
mmu-let-7b-5p	MIMAT0000522	Nras	18176	Sequencing	tarbase	Unspecified
mmu-let-7b-5p	MIMAT0000522	Sfmbt1	54650	Sequencing	19536157	Unspecified
mmu-let-7b-5p	MIMAT0000522	Sfmbt1	54650	Sequencing	tarbase	Unspecified
mmu-let-7b-5p	MIMAT0000522	Igf1r	16001	Sequencing	tarbase	Unspecified
mmu-let-7b-5p	MIMAT0000522	Igf1r	16001	Sequencing	19536157	Unspecified
mmu-let-7b-5p	MIMAT0000522	Sh2b3	16923	Sequencing	tarbase	Unspecified
mmu-let-7b-5p	MIMAT0000522	Pnkd	56695	Sequencing	tarbase	Unspecified
mmu-let-7b-5p	MIMAT0000522	Sptbn2	20743	Sequencing	19536157	Unspecified
mmu-let-7b-5p	MIMAT0000522	Usp32	237898	Sequencing	19536157	Unspecified
mmu-let-7b-5p	MIMAT0000522	Usp32	237898	Sequencing	tarbase	Unspecified
mmu-let-7b-5p	MIMAT0000522	Piga	18700	Sequencing	19536157	Unspecified
mmu-let-7b-5p	MIMAT0000522	Zfp740	68744	Sequencing	19536157	Unspecified
mmu-let-7b-5p	MIMAT0000522	Zfp740	68744	Sequencing	tarbase	Unspecified
mmu-let-7b-5p	MIMAT0000522	Skil	20482	Sequencing	tarbase	Unspecified
mmu-let-7b-5p	MIMAT0000522	Skil	20482	Sequencing	19536157	Unspecified
mmu-let-7b-5p	MIMAT0000522	Pqlc2	212555	Sequencing	19536157	Unspecified
mmu-let-7b-5p	MIMAT0000522	Pqlc2	212555	Sequencing	tarbase	Unspecified
mmu-let-7b-5p	MIMAT0000522	Slc25a23	66972	Sequencing	19536157	Unspecified
mmu-let-7b-5p	MIMAT0000522	Slc25a23	66972	Sequencing	tarbase	Unspecified
mmu-let-7b-5p	MIMAT0000522	Slc25a4	11739	Sequencing	tarbase	Unspecified
mmu-let-7b-5p	MIMAT0000522	Slc25a4	11739	Sequencing	19536157	Unspecified
mmu-let-7b-5p	MIMAT0000522	Jam2	67374	Sequencing	19536157	Unspecified
mmu-let-7b-5p	MIMAT0000522	Jam2	67374	Sequencing	tarbase	Unspecified
mmu-let-7b-5p	MIMAT0000522	Prrc2c	226562	Sequencing	19536157	Unspecified
mmu-let-7b-5p	MIMAT0000522	Piga	18700	Sequencing	tarbase	Unspecified
mmu-let-7b-5p	MIMAT0000522	Slc35a4	67843	Sequencing	19536157	Unspecified
mmu-let-7b-5p	MIMAT0000522	Pbrm1	66923	Sequencing	19536157	Unspecified
mmu-let-7b-5p	MIMAT0000522	Lrig2	269473	Sequencing	tarbase	Unspecified
mmu-let-7b-5p	MIMAT0000522	Lrig2	269473	Sequencing	19536157	Unspecified
mmu-let-7b-5p	MIMAT0000522	Kcnj10	16513	Sequencing	19536157	Unspecified
mmu-let-7b-5p	MIMAT0000522	Kcnj10	16513	Sequencing	tarbase	Unspecified
mmu-let-7b-5p	MIMAT0000522	Sned1	208777	Sequencing	tarbase	Unspecified
mmu-let-7b-5p	MIMAT0000522	Pcgf3	69587	Sequencing	19536157	Unspecified
mmu-let-7b-5p	MIMAT0000522	Pcgf3	69587	Sequencing	tarbase	Unspecified
mmu-let-7b-5p	MIMAT0000522	Slc4a7	218756	Sequencing	tarbase	Unspecified
mmu-let-7b-5p	MIMAT0000522	Kif1a	16560	Sequencing	tarbase	Unspecified
mmu-let-7b-5p	MIMAT0000522	Kif1a	16560	Sequencing	19536157	Unspecified
mmu-let-7b-5p	MIMAT0000522	Kif21b	16565	Sequencing	19536157	Unspecified
mmu-let-7b-5p	MIMAT0000522	Kif21b	16565	Sequencing	tarbase	Unspecified
mmu-let-7b-5p	MIMAT0000522	Snx5	69178	Sequencing	19536157	Unspecified
mmu-let-7b-5p	MIMAT0000522	Syncrip	56403	Sequencing	19536157	Unspecified
mmu-let-7b-5p	MIMAT0000522	Zfp12	231866	Sequencing	19536157	Unspecified
mmu-let-7b-5p	MIMAT0000522	Zfp12	231866	Sequencing	tarbase	Unspecified
mmu-let-7b-5p	MIMAT0000522	Tgfbr1	21812	Sequencing	tarbase	Unspecified
mmu-let-7b-5p	MIMAT0000522	Tgfbr1	21812	Sequencing	19536157	Unspecified
mmu-let-7b-5p	MIMAT0000522	Thrsp	21835	Sequencing	19536157	Unspecified
mmu-mir-200c-3p	MIMAT0000657	Zfpm2	22762	Immunohistochemistry//qRT-PCR//Western blot	23788640	Unspecified
mmu-let-7b-5p	MIMAT0000522	Ubxn4	67812	Sequencing	19536157	Unspecified
mmu-let-7b-5p	MIMAT0000522	Syncrip	56403	Sequencing	tarbase	Unspecified
mmu-let-7b-5p	MIMAT0000522	Zfp462	242466	Sequencing	tarbase	Unspecified
mmu-let-7b-5p	MIMAT0000522	Purb	19291	Sequencing	tarbase	Unspecified
mmu-let-7b-5p	MIMAT0000522	Zfp641	239652	Sequencing	tarbase	Unspecified
mmu-let-7b-5p	MIMAT0000522	Srek1	218543	Sequencing	19536157	Unspecified
mmu-let-7b-5p	MIMAT0000522	Syt11	229521	Sequencing	tarbase	Unspecified
mmu-let-7b-5p	MIMAT0000522	Tram1l1	229801	Sequencing	tarbase	Unspecified
mmu-let-7b-5p	MIMAT0000522	Tram1l1	229801	Sequencing	19536157	Unspecified
mmu-let-7b-5p	MIMAT0000522	Psd3	234353	Sequencing	19536157	Unspecified
mmu-let-7b-5p	MIMAT0000522	Ppm1e	320472	Sequencing	19536157	Unspecified
mmu-let-7b-5p	MIMAT0000522	Tor1aip2	240832	Sequencing	19536157	Unspecified
mmu-let-7b-5p	MIMAT0000522	Thrsp	21835	Sequencing	tarbase	Unspecified
mmu-let-7b-5p	MIMAT0000522	Slc20a1	20515	Sequencing	19536157	Unspecified
mmu-let-7b-5p	MIMAT0000522	Slc20a1	20515	Sequencing	tarbase	Unspecified
mmu-let-7b-5p	MIMAT0000522	Stx3	20908	Sequencing	19536157	Unspecified
mmu-let-7b-5p	MIMAT0000522	Stx3	20908	Sequencing	tarbase	Unspecified
mmu-let-7b-5p	MIMAT0000522	Thbs1	21825	Sequencing	19536157	Unspecified
mmu-let-7b-5p	MIMAT0000522	Slc35a4	67843	Sequencing	tarbase	Unspecified
mmu-let-7b-5p	MIMAT0000522	Rnf167	70510	Sequencing	19536157	Unspecified
mmu-let-7b-5p	MIMAT0000522	Tmem214	68796	Sequencing	tarbase	Unspecified
mmu-let-7b-5p	MIMAT0000522	Zfp354b	27274	Sequencing	tarbase	Unspecified
mmu-let-7b-5p	MIMAT0000522	Psd3	234353	Sequencing	tarbase	Unspecified
mmu-let-7b-5p	MIMAT0000522	Psme4	103554	Sequencing	tarbase	Unspecified
mmu-let-7b-5p	MIMAT0000522	Psme4	103554	Sequencing	19536157	Unspecified
mmu-let-7b-5p	MIMAT0000522	Thbs1	21825	Sequencing	tarbase	Unspecified
mmu-let-7b-5p	MIMAT0000522	Prdm1	12142	Sequencing	19536157	Unspecified
mmu-let-7b-5p	MIMAT0000522	Ptprd	19266	Sequencing	tarbase	Unspecified
mmu-let-7b-5p	MIMAT0000522	Ptprd	19266	Sequencing	19536157	Unspecified
mmu-let-7b-5p	MIMAT0000522	Tbc1d24	224617	Sequencing	tarbase	Unspecified
mmu-let-7b-5p	MIMAT0000522	Zfp641	239652	Sequencing	19536157	Unspecified
mmu-let-7b-5p	MIMAT0000522	Tor1aip2	240832	Sequencing	tarbase	Unspecified
mmu-let-7b-5p	MIMAT0000522	Rnf167	70510	Sequencing	tarbase	Unspecified
mmu-let-7b-5p	MIMAT0000522	Zdhhc24	70605	Sequencing	tarbase	Unspecified
mmu-let-7b-5p	MIMAT0000522	Pgrmc1	53328	Sequencing	tarbase	Unspecified
mmu-let-7b-5p	MIMAT0000522	Pgrmc1	53328	Sequencing	19536157	Unspecified
mmu-let-7b-5p	MIMAT0000522	Zfp644	52397	Sequencing	19536157	Unspecified
mmu-let-7b-5p	MIMAT0000522	Mtpn	14489	GFP reporter assay//Luciferase assay//Western blot//Reporter assay//Other	15806104	Unspecified
mmu-let-7b-5p	MIMAT0000522	Mtpn	14489	reporter_gene	tarbase	Unspecified
mmu-let-7b-5p	MIMAT0000522	Tgs1	116940	Sequencing	19536157	Unspecified
mmu-let-7b-5p	MIMAT0000522	Tgs1	116940	Sequencing	tarbase	Unspecified
mmu-let-7b-5p	MIMAT0000522	Zfp318	57908	Sequencing	tarbase	Unspecified
mmu-let-7b-5p	MIMAT0000522	Tmem214	68796	Sequencing	19536157	Unspecified
mmu-let-7b-5p	MIMAT0000522	Syt11	229521	Sequencing	19536157	Unspecified
mmu-let-7b-5p	MIMAT0000522	Tmed5	73130	Sequencing	19536157	Unspecified
mmu-let-7b-5p	MIMAT0000522	Zfp354b	27274	Sequencing	19536157	Unspecified
mmu-let-7b-5p	MIMAT0000522	Stim1	20866	Sequencing	tarbase	Unspecified
mmu-let-7b-5p	MIMAT0000522	Zfp462	242466	Sequencing	19536157	Unspecified
mmu-let-7b-5p	MIMAT0000522	Zfp318	57908	Sequencing	19536157	Unspecified
mmu-let-7b-5p	MIMAT0000522	Tmed5	73130	Sequencing	tarbase	Unspecified
mmu-let-7b-5p	MIMAT0000522	Rnf44	105239	Sequencing	19536157	Unspecified
mmu-let-7b-5p	MIMAT0000522	Pnkd	56695	Sequencing	19536157	Unspecified
mmu-let-7b-5p	MIMAT0000522	Nid1	18073	Sequencing	19536157	Unspecified
mmu-let-7b-5p	MIMAT0000522	Rdx	19684	Sequencing	19536157	Unspecified
mmu-let-7b-5p	MIMAT0000522	Rdx	19684	Sequencing	tarbase	Unspecified
mmu-let-7b-5p	MIMAT0000522	Zfp280b	64453	Sequencing	tarbase	Unspecified
mmu-let-7b-5p	MIMAT0000522	Rnf44	105239	Sequencing	tarbase	Unspecified
mmu-let-7b-5p	MIMAT0000522	Trib2	217410	Sequencing	19536157	Unspecified
mmu-let-7b-5p	MIMAT0000522	Stim1	20866	Sequencing	19536157	Unspecified
mmu-let-7b-5p	MIMAT0000522	Sacm1l	83493	Sequencing	tarbase	Unspecified
mmu-let-7b-5p	MIMAT0000522	Prdm1	12142	Sequencing	tarbase	Unspecified
mmu-let-7b-5p	MIMAT0000522	Zfp644	52397	Sequencing	tarbase	Unspecified
mmu-let-7b-5p	MIMAT0000522	Patl1	225929	Sequencing	tarbase	Unspecified
mmu-let-7b-5p	MIMAT0000522	Patl1	225929	Sequencing	19536157	Unspecified
mmu-let-7b-5p	MIMAT0000522	Trps1	83925	Sequencing	19536157	Unspecified
mmu-let-7b-5p	MIMAT0000522	Slitrk5	75409	Sequencing	19536157	Unspecified
mmu-let-7b-5p	MIMAT0000522	Zscan22	232878	Sequencing	19536157	Unspecified
mmu-let-7b-5p	MIMAT0000522	Zscan22	232878	Sequencing	tarbase	Unspecified
mmu-let-7b-5p	MIMAT0000522	Snx5	69178	Sequencing	tarbase	Unspecified
mmu-let-7b-5p	MIMAT0000522	Slc2a3	20527	Sequencing	tarbase	Unspecified
mmu-let-7b-5p	MIMAT0000522	Trib2	217410	Sequencing	tarbase	Unspecified
mmu-mir-200c-3p	MIMAT0000657	Zeb1	21417	Luciferase assay//Northern blot//qRT-PCR//Western blot	23765281	Unspecified
mmu-let-7b-5p	MIMAT0000522	Slitrk5	75409	Sequencing	tarbase	Unspecified
mmu-let-7b-5p	MIMAT0000522	Zfp280b	64453	Sequencing	19536157	Unspecified
mmu-let-7b-5p	MIMAT0000522	Tspan2	70747	Sequencing	tarbase	Unspecified
mmu-mir-92a-3p	MIMAT0000539	Tbx3	21386	Luciferase assay//immunofluorescence	24927531	Unspecified
mmu-let-7b-5p	MIMAT0000522	Ttc14	67120	Sequencing	tarbase	Unspecified
mmu-mir-92a-3p	MIMAT0000539	Tbx3	21386	ChIP-seq//Immunofluorescence//In situ hybridization//Luciferase assay//qRT-PCR	24068957	Unspecified
mmu-let-7b-5p	MIMAT0000522	Sacm1l	83493	Sequencing	19536157	Unspecified
mmu-let-7b-5p	MIMAT0000522	Tub	22141	Sequencing	tarbase	Unspecified
mmu-let-7b-5p	MIMAT0000522	Nlk	18099	Sequencing	19536157	Unspecified
mmu-let-7b-5p	MIMAT0000522	Zdhhc24	70605	Sequencing	19536157	Unspecified
mmu-let-7b-5p	MIMAT0000522	Sh2b3	16923	Sequencing	19536157	Unspecified
mmu-let-7b-5p	MIMAT0000522	Tspan2	70747	Sequencing	19536157	Unspecified
mmu-let-7b-5p	MIMAT0000522	Unc80	329178	Sequencing	19536157	Unspecified
mmu-let-7b-5p	MIMAT0000522	Zswim5	74464	Sequencing	19536157	Unspecified
mmu-mir-200c-3p	MIMAT0000657	Zeb1	21417	Reporter assay	21049046	Unspecified
mmu-let-7b-5p	MIMAT0000522	Zswim5	74464	Sequencing	tarbase	Unspecified
mmu-mir-200c-3p	MIMAT0000657	Zeb1	21417	qRT-PCR//Luciferase assay	19787069	Unspecified
mmu-let-7b-5p	MIMAT0000522	Tubb4a	22153	Sequencing	19536157	Unspecified
mmu-let-7b-5p	MIMAT0000522	Ptpru	19273	Sequencing	19536157	Unspecified
mmu-let-7b-5p	MIMAT0000522	Ptpru	19273	Sequencing	tarbase	Unspecified
mmu-let-7b-5p	MIMAT0000522	Slc2a3	20527	Sequencing	19536157	Unspecified
mmu-let-7b-5p	MIMAT0000522	Narf	67608	HITS-CLIP	tarbase	Unspecified
mmu-let-7c-5p	MIMAT0000523	Narf	67608	HITS-CLIP	tarbase	Unspecified
mmu-mir-92a-3p	MIMAT0000539	Narf	67608	HITS-CLIP	tarbase	Unspecified
mmu-let-7b-5p	MIMAT0000522	Klf6	23849	HITS-CLIP	tarbase	Unspecified
mmu-let-7c-5p	MIMAT0000523	Klf6	23849	HITS-CLIP, Microarrays	tarbase	Unspecified
mmu-mir-7a-5p	MIMAT0000677	Klf6	23849	HITS-CLIP	tarbase	Unspecified
mmu-mir-92a-3p	MIMAT0000539	Klf6	23849	HITS-CLIP	tarbase	Unspecified
mmu-let-7a-5p	MIMAT0000521	Xpo6	74204	HITS-CLIP	tarbase	Unspecified
mmu-let-7b-5p	MIMAT0000522	Xpo6	74204	HITS-CLIP	tarbase	Unspecified
mmu-let-7c-5p	MIMAT0000523	Xpo6	74204	HITS-CLIP	tarbase	Unspecified
mmu-let-7d-5p	MIMAT0000383	Xpo6	74204	HITS-CLIP	tarbase	Unspecified
mmu-let-7e-5p	MIMAT0000524	Xpo6	74204	HITS-CLIP	tarbase	Unspecified
mmu-let-7a-5p	MIMAT0000521	Ccnd2	12444	HITS-CLIP	tarbase	Unspecified
mmu-let-7b-5p	MIMAT0000522	Ccnd2	12444	HITS-CLIP	tarbase	Unspecified
mmu-let-7c-5p	MIMAT0000523	Ccnd2	12444	HITS-CLIP	tarbase	Unspecified
mmu-let-7e-5p	MIMAT0000524	Ccnd2	12444	HITS-CLIP	tarbase	Unspecified
mmu-let-7a-5p	MIMAT0000521	Trim25	217069	HITS-CLIP	tarbase	Unspecified
mmu-let-7b-5p	MIMAT0000522	Trim25	217069	HITS-CLIP	tarbase	Unspecified
mmu-let-7c-5p	MIMAT0000523	Trim25	217069	HITS-CLIP	tarbase	Unspecified
mmu-let-7d-5p	MIMAT0000383	Trim25	217069	HITS-CLIP	tarbase	Unspecified
mmu-let-7e-5p	MIMAT0000524	Trim25	217069	HITS-CLIP	tarbase	Unspecified
mmu-mir-7a-5p	MIMAT0000677	Dgke	56077	HITS-CLIP	tarbase	Unspecified
mmu-let-7b-5p	MIMAT0000522	Scpep1	74617	Microarrays	tarbase	Unspecified
mmu-let-7d-5p	MIMAT0000383	Mnt	17428	HITS-CLIP	tarbase	Unspecified
mmu-let-7e-5p	MIMAT0000524	Mnt	17428	HITS-CLIP	tarbase	Unspecified
mmu-mir-7a-5p	MIMAT0000677	Mnt	17428	HITS-CLIP	tarbase	Unspecified
mmu-let-7a-5p	MIMAT0000521	Itgb2	16414	HITS-CLIP	tarbase	Unspecified
mmu-let-7b-5p	MIMAT0000522	Itgb2	16414	HITS-CLIP	tarbase	Unspecified
mmu-let-7c-5p	MIMAT0000523	Itgb2	16414	HITS-CLIP	tarbase	Unspecified
mmu-let-7e-5p	MIMAT0000524	Itgb2	16414	HITS-CLIP	tarbase	Unspecified
mmu-let-7b-5p	MIMAT0000522	Hddc2	69692	HITS-CLIP	tarbase	Unspecified
mmu-let-7c-5p	MIMAT0000523	Hddc2	69692	HITS-CLIP	tarbase	Unspecified
mmu-let-7c-5p	MIMAT0000523	Bcl6b	12029	Microarrays	tarbase	Unspecified
mmu-mir-92a-3p	MIMAT0000539	Dbt	13171	HITS-CLIP	tarbase	Unspecified
mmu-let-7b-5p	MIMAT0000522	Trappc10	216131	HITS-CLIP	tarbase	Unspecified
mmu-let-7c-5p	MIMAT0000523	Trappc10	216131	HITS-CLIP	tarbase	Unspecified
mmu-mir-7a-5p	MIMAT0000677	Tbrg4	21379	HITS-CLIP	tarbase	Unspecified
mmu-let-7a-5p	MIMAT0000521	Tmprss2	50528	HITS-CLIP	tarbase	Unspecified
mmu-let-7b-5p	MIMAT0000522	Tmprss2	50528	HITS-CLIP	tarbase	Unspecified
mmu-let-7c-5p	MIMAT0000523	Tmprss2	50528	HITS-CLIP	tarbase	Unspecified
mmu-let-7e-5p	MIMAT0000524	Tmprss2	50528	HITS-CLIP	tarbase	Unspecified
mmu-mir-7a-5p	MIMAT0000677	Ndufa9	66108	HITS-CLIP	tarbase	Unspecified
mmu-mir-92a-3p	MIMAT0000539	Ndufa9	66108	HITS-CLIP	tarbase	Unspecified
mmu-mir-7a-5p	MIMAT0000677	Galnt1	14423	HITS-CLIP	tarbase	Unspecified
mmu-mir-7a-5p	MIMAT0000677	Raf1	110157	HITS-CLIP	tarbase	Unspecified
mmu-let-7b-5p	MIMAT0000522	Pdgfb	18591	Microarrays	tarbase	Unspecified
mmu-let-7a-5p	MIMAT0000521	Acvr1b	11479	HITS-CLIP	tarbase	Unspecified
mmu-let-7c-5p	MIMAT0000523	Acvr1b	11479	HITS-CLIP	tarbase	Unspecified
mmu-let-7d-5p	MIMAT0000383	Acvr1b	11479	HITS-CLIP	tarbase	Unspecified
mmu-let-7e-5p	MIMAT0000524	Acvr1b	11479	HITS-CLIP	tarbase	Unspecified
mmu-mir-7a-5p	MIMAT0000677	Acvr1b	11479	HITS-CLIP	tarbase	Unspecified
mmu-mir-7a-5p	MIMAT0000677	Tom1l2	216810	HITS-CLIP	tarbase	Unspecified
mmu-mir-92a-3p	MIMAT0000539	Itga5	16402	HITS-CLIP	tarbase	Unspecified
mmu-mir-92a-3p	MIMAT0000539	Wdr77	70465	HITS-CLIP	tarbase	Unspecified
mmu-mir-92a-3p	MIMAT0000539	Krit1	79264	HITS-CLIP	tarbase	Unspecified
mmu-let-7c-5p	MIMAT0000523	Sema4f	20355	HITS-CLIP	tarbase	Unspecified
mmu-mir-92a-3p	MIMAT0000539	Myo18a	360013	HITS-CLIP	tarbase	Unspecified
mmu-let-7a-5p	MIMAT0000521	Cd52	23833	HITS-CLIP	tarbase	Unspecified
mmu-let-7b-5p	MIMAT0000522	Cd52	23833	HITS-CLIP	tarbase	Unspecified
mmu-let-7c-5p	MIMAT0000523	Cd52	23833	HITS-CLIP	tarbase	Unspecified
mmu-let-7e-5p	MIMAT0000524	Cd52	23833	HITS-CLIP	tarbase	Unspecified
mmu-let-7c-5p	MIMAT0000523	Aire	11634	Microarrays	tarbase	Unspecified
mmu-mir-92a-3p	MIMAT0000539	Rpl13	270106	HITS-CLIP	tarbase	Unspecified
mmu-mir-200c-3p	MIMAT0000657	Ddx3x	13205	HITS-CLIP	tarbase	Unspecified
mmu-mir-7a-5p	MIMAT0000677	Ddx3x	13205	HITS-CLIP	tarbase	Unspecified
mmu-mir-92a-3p	MIMAT0000539	Ddx3x	13205	HITS-CLIP	tarbase	Unspecified
mmu-let-7a-5p	MIMAT0000521	Usp32	237898	HITS-CLIP	tarbase	Unspecified
mmu-let-7c-5p	MIMAT0000523	Usp32	237898	HITS-CLIP	tarbase	Unspecified
mmu-let-7d-5p	MIMAT0000383	Usp32	237898	HITS-CLIP	tarbase	Unspecified
mmu-let-7e-5p	MIMAT0000524	Usp32	237898	HITS-CLIP	tarbase	Unspecified
mmu-mir-92a-3p	MIMAT0000539	Fasl	14103	HITS-CLIP	tarbase	Unspecified
mmu-mir-7a-5p	MIMAT0000677	Dnajc5	13002	HITS-CLIP	tarbase	Unspecified
mmu-mir-92a-3p	MIMAT0000539	Fmr1	14265	HITS-CLIP	tarbase	Unspecified
mmu-let-7b-5p	MIMAT0000522	Fmr1	14265	Microarrays	tarbase	Unspecified
mmu-mir-7a-5p	MIMAT0000677	Pxmp4	59038	HITS-CLIP	tarbase	Unspecified
mmu-let-7b-5p	MIMAT0000522	Mmp11	17385	Microarrays	tarbase	Unspecified
mmu-let-7c-5p	MIMAT0000523	Mmp11	17385	Microarrays	tarbase	Unspecified
mmu-let-7a-5p	MIMAT0000521	Hip1r	29816	HITS-CLIP	tarbase	Unspecified
mmu-let-7b-5p	MIMAT0000522	Hip1r	29816	HITS-CLIP	tarbase	Unspecified
mmu-let-7c-5p	MIMAT0000523	Hip1r	29816	HITS-CLIP	tarbase	Unspecified
mmu-let-7d-5p	MIMAT0000383	Hip1r	29816	HITS-CLIP	tarbase	Unspecified
mmu-mir-92a-3p	MIMAT0000539	Hip1r	29816	HITS-CLIP	tarbase	Unspecified
mmu-mir-7a-5p	MIMAT0000677	Hoxa10	15395	HITS-CLIP	tarbase	Unspecified
mmu-let-7b-5p	MIMAT0000522	Mmp14	17387	HITS-CLIP	tarbase	Unspecified
mmu-let-7c-5p	MIMAT0000523	Mmp14	17387	HITS-CLIP	tarbase	Unspecified
mmu-let-7d-5p	MIMAT0000383	Oxa1l	69089	HITS-CLIP	tarbase	Unspecified
mmu-mir-7a-5p	MIMAT0000677	Oxa1l	69089	HITS-CLIP	tarbase	Unspecified
mmu-let-7c-5p	MIMAT0000523	S100a6	20200	Microarrays	tarbase	Unspecified
mmu-let-7b-5p	MIMAT0000522	Sec24b	99683	HITS-CLIP	tarbase	Unspecified
mmu-let-7c-5p	MIMAT0000523	Sec24b	99683	HITS-CLIP	tarbase	Unspecified
mmu-mir-7a-5p	MIMAT0000677	Mfsd10	68294	HITS-CLIP	tarbase	Unspecified
mmu-mir-92a-3p	MIMAT0000539	Luzp1	269593	HITS-CLIP	tarbase	Unspecified
mmu-mir-92a-3p	MIMAT0000539	Ift20	55978	HITS-CLIP	tarbase	Unspecified
mmu-mir-7a-5p	MIMAT0000677	Araf	11836	HITS-CLIP	tarbase	Unspecified
mmu-let-7a-5p	MIMAT0000521	Mxd1	17119	HITS-CLIP	tarbase	Unspecified
mmu-let-7b-5p	MIMAT0000522	Mxd1	17119	HITS-CLIP	tarbase	Unspecified
mmu-let-7c-5p	MIMAT0000523	Mxd1	17119	HITS-CLIP	tarbase	Unspecified
mmu-let-7d-5p	MIMAT0000383	Mxd1	17119	HITS-CLIP	tarbase	Unspecified
mmu-let-7e-5p	MIMAT0000524	Mxd1	17119	HITS-CLIP	tarbase	Unspecified
mmu-mir-92a-3p	MIMAT0000539	Mxd1	17119	HITS-CLIP	tarbase	Unspecified
mmu-let-7b-5p	MIMAT0000522	Ocrl	320634	HITS-CLIP	tarbase	Unspecified
mmu-let-7a-5p	MIMAT0000521	Calm1	12313	HITS-CLIP	tarbase	Unspecified
mmu-let-7b-5p	MIMAT0000522	Calm1	12313	HITS-CLIP	tarbase	Unspecified
mmu-let-7c-5p	MIMAT0000523	Calm1	12313	HITS-CLIP	tarbase	Unspecified
mmu-let-7d-5p	MIMAT0000383	Calm1	12313	HITS-CLIP	tarbase	Unspecified
mmu-let-7e-5p	MIMAT0000524	Calm1	12313	HITS-CLIP	tarbase	Unspecified
mmu-let-7b-5p	MIMAT0000522	Agpat3	28169	HITS-CLIP	tarbase	Unspecified
mmu-let-7c-5p	MIMAT0000523	Agpat3	28169	HITS-CLIP	tarbase	Unspecified
mmu-let-7e-5p	MIMAT0000524	Agpat3	28169	HITS-CLIP	tarbase	Unspecified
mmu-mir-7a-5p	MIMAT0000677	Dpp9	224897	HITS-CLIP	tarbase	Unspecified
mmu-let-7d-5p	MIMAT0000383	Hpn	15451	HITS-CLIP	tarbase	Unspecified
mmu-let-7a-5p	MIMAT0000521	Sp1	20683	HITS-CLIP	tarbase	Unspecified
mmu-let-7b-5p	MIMAT0000522	Sp1	20683	HITS-CLIP	tarbase	Unspecified
mmu-let-7c-5p	MIMAT0000523	Sp1	20683	HITS-CLIP	tarbase	Unspecified
mmu-let-7e-5p	MIMAT0000524	Sp1	20683	HITS-CLIP	tarbase	Unspecified
mmu-mir-7a-5p	MIMAT0000677	Sp1	20683	HITS-CLIP	tarbase	Unspecified
mmu-mir-92a-3p	MIMAT0000539	Sp1	20683	HITS-CLIP	tarbase	Unspecified
mmu-let-7c-5p	MIMAT0000523	Efnb2	13642	Microarrays	tarbase	Unspecified
mmu-let-7a-5p	MIMAT0000521	Srr	27364	HITS-CLIP	tarbase	Unspecified
mmu-let-7b-5p	MIMAT0000522	Srr	27364	HITS-CLIP	tarbase	Unspecified
mmu-let-7c-5p	MIMAT0000523	Srr	27364	HITS-CLIP	tarbase	Unspecified
mmu-mir-7a-5p	MIMAT0000677	Sync	68828	HITS-CLIP	tarbase	Unspecified
mmu-mir-92a-3p	MIMAT0000539	Fndc5	384061	HITS-CLIP	tarbase	Unspecified
mmu-let-7b-5p	MIMAT0000522	Cnn1	12797	Microarrays	tarbase	Unspecified
mmu-mir-92a-3p	MIMAT0000539	Mef2d	17261	HITS-CLIP	tarbase	Unspecified
mmu-mir-5099	MIMAT0020606	Kpnb1	16211	HITS-CLIP	tarbase	Unspecified
mmu-let-7b-5p	MIMAT0000522	Cyp51	13121	HITS-CLIP	tarbase	Unspecified
mmu-let-7c-5p	MIMAT0000523	Cyp51	13121	HITS-CLIP	tarbase	Unspecified
mmu-mir-92a-3p	MIMAT0000539	Cyp51	13121	HITS-CLIP	tarbase	Unspecified
mmu-let-7b-5p	MIMAT0000522	Col1a1	12842	HITS-CLIP	tarbase	Unspecified
mmu-let-7c-5p	MIMAT0000523	Col1a1	12842	HITS-CLIP	tarbase	Unspecified
mmu-let-7b-5p	MIMAT0000522	Tubb5	22154	HITS-CLIP	tarbase	Unspecified
mmu-let-7c-5p	MIMAT0000523	Tubb5	22154	HITS-CLIP	tarbase	Unspecified
mmu-mir-7a-5p	MIMAT0000677	Tubb5	22154	HITS-CLIP	tarbase	Unspecified
mmu-let-7a-5p	MIMAT0000521	Ell2	192657	HITS-CLIP	tarbase	Unspecified
mmu-let-7b-5p	MIMAT0000522	Ell2	192657	HITS-CLIP, Microarrays	tarbase	Unspecified
mmu-let-7c-5p	MIMAT0000523	Ell2	192657	HITS-CLIP	tarbase	Unspecified
mmu-let-7d-5p	MIMAT0000383	Ell2	192657	HITS-CLIP	tarbase	Unspecified
mmu-let-7e-5p	MIMAT0000524	Ell2	192657	HITS-CLIP	tarbase	Unspecified
mmu-mir-7a-5p	MIMAT0000677	Nom1	433864	HITS-CLIP	tarbase	Unspecified
mmu-let-7b-5p	MIMAT0000522	Ergic1	67458	HITS-CLIP	tarbase	Unspecified
mmu-let-7c-5p	MIMAT0000523	Ergic1	67458	HITS-CLIP, Microarrays	tarbase	Unspecified
mmu-let-7d-5p	MIMAT0000383	Ergic1	67458	HITS-CLIP	tarbase	Unspecified
mmu-let-7e-5p	MIMAT0000524	Ergic1	67458	HITS-CLIP	tarbase	Unspecified
mmu-mir-7a-5p	MIMAT0000677	Stk38l	232533	HITS-CLIP	tarbase	Unspecified
mmu-mir-7a-5p	MIMAT0000677	Brpf1	78783	HITS-CLIP	tarbase	Unspecified
mmu-mir-92a-3p	MIMAT0000539	Hoxc13	15422	HITS-CLIP	tarbase	Unspecified
mmu-mir-92a-3p	MIMAT0000539	Hoxc11	109663	HITS-CLIP	tarbase	Unspecified
mmu-let-7b-5p	MIMAT0000522	Hoxc11	109663	Microarrays	tarbase	Unspecified
mmu-mir-7a-5p	MIMAT0000677	Hoxc8	15426	HITS-CLIP	tarbase	Unspecified
mmu-mir-92a-3p	MIMAT0000539	Hoxc8	15426	HITS-CLIP	tarbase	Unspecified
mmu-let-7a-5p	MIMAT0000521	Gstt1	14871	HITS-CLIP	tarbase	Unspecified
mmu-let-7c-5p	MIMAT0000523	Gstt1	14871	HITS-CLIP	tarbase	Unspecified
mmu-let-7e-5p	MIMAT0000524	Gstt1	14871	HITS-CLIP	tarbase	Unspecified
mmu-let-7a-5p	MIMAT0000521	Tat	234724	HITS-CLIP	tarbase	Unspecified
mmu-let-7c-5p	MIMAT0000523	Tat	234724	HITS-CLIP	tarbase	Unspecified
mmu-mir-92a-3p	MIMAT0000539	Ubl3	24109	HITS-CLIP	tarbase	Unspecified
mmu-let-7e-5p	MIMAT0000524	Gramd3	107022	HITS-CLIP	tarbase	Unspecified
mmu-mir-92a-3p	MIMAT0000539	Gramd3	107022	HITS-CLIP	tarbase	Unspecified
mmu-mir-92a-3p	MIMAT0000539	Eef1e1	66143	HITS-CLIP	tarbase	Unspecified
mmu-mir-92a-3p	MIMAT0000539	Akt1	11651	HITS-CLIP	tarbase	Unspecified
mmu-mir-7a-5p	MIMAT0000677	Tcirg1	27060	HITS-CLIP	tarbase	Unspecified
mmu-let-7b-5p	MIMAT0000522	Rin2	74030	Microarrays	tarbase	Unspecified
mmu-let-7e-5p	MIMAT0000524	Chordc1	66917	HITS-CLIP	tarbase	Unspecified
mmu-let-7b-5p	MIMAT0000522	Chordc1	66917	Microarrays	tarbase	Unspecified
mmu-let-7d-5p	MIMAT0000383	Capns1	12336	HITS-CLIP	tarbase	Unspecified
mmu-let-7d-5p	MIMAT0000383	Ugp2	216558	HITS-CLIP	tarbase	Unspecified
mmu-mir-5099	MIMAT0020606	Ugp2	216558	HITS-CLIP	tarbase	Unspecified
mmu-mir-92a-3p	MIMAT0000539	Ugp2	216558	HITS-CLIP	tarbase	Unspecified
mmu-let-7b-5p	MIMAT0000522	Nacc1	66830	HITS-CLIP	tarbase	Unspecified
mmu-let-7c-5p	MIMAT0000523	Nacc1	66830	HITS-CLIP	tarbase	Unspecified
mmu-mir-5099	MIMAT0020606	Nacc1	66830	HITS-CLIP	tarbase	Unspecified
mmu-mir-92a-3p	MIMAT0000539	Nacc1	66830	HITS-CLIP	tarbase	Unspecified
mmu-let-7b-5p	MIMAT0000522	Nfix	18032	HITS-CLIP	tarbase	Unspecified
mmu-let-7c-5p	MIMAT0000523	Nfix	18032	HITS-CLIP	tarbase	Unspecified
mmu-mir-7a-5p	MIMAT0000677	Nfix	18032	HITS-CLIP	tarbase	Unspecified
mmu-mir-92a-3p	MIMAT0000539	Nfix	18032	HITS-CLIP	tarbase	Unspecified
mmu-let-7c-5p	MIMAT0000523	Slc1a5	20514	Microarrays	tarbase	Unspecified
mmu-mir-7a-5p	MIMAT0000677	Uba1	22201	HITS-CLIP	tarbase	Unspecified
mmu-mir-7a-5p	MIMAT0000677	Bcap31	27061	HITS-CLIP	tarbase	Unspecified
mmu-let-7a-5p	MIMAT0000521	Kmt2a	214162	HITS-CLIP	tarbase	Unspecified
mmu-let-7b-5p	MIMAT0000522	Kmt2a	214162	HITS-CLIP	tarbase	Unspecified
mmu-let-7c-5p	MIMAT0000523	Kmt2a	214162	HITS-CLIP	tarbase	Unspecified
mmu-let-7d-5p	MIMAT0000383	Kmt2a	214162	HITS-CLIP	tarbase	Unspecified
mmu-let-7e-5p	MIMAT0000524	Kmt2a	214162	HITS-CLIP	tarbase	Unspecified
mmu-mir-7a-5p	MIMAT0000677	Kmt2a	214162	HITS-CLIP	tarbase	Unspecified
mmu-mir-7a-5p	MIMAT0000677	Supt6	20926	HITS-CLIP	tarbase	Unspecified
mmu-mir-7a-5p	MIMAT0000677	Rab34	19376	HITS-CLIP	tarbase	Unspecified
mmu-mir-7a-5p	MIMAT0000677	Acp2	11432	HITS-CLIP	tarbase	Unspecified
mmu-let-7a-5p	MIMAT0000521	Celf2	14007	HITS-CLIP	tarbase	Unspecified
mmu-let-7b-5p	MIMAT0000522	Celf2	14007	HITS-CLIP	tarbase	Unspecified
mmu-let-7c-5p	MIMAT0000523	Celf2	14007	HITS-CLIP	tarbase	Unspecified
mmu-let-7e-5p	MIMAT0000524	Celf2	14007	HITS-CLIP	tarbase	Unspecified
mmu-mir-92a-3p	MIMAT0000539	Celf2	14007	HITS-CLIP	tarbase	Unspecified
mmu-let-7a-5p	MIMAT0000521	Vrk3	101568	HITS-CLIP	tarbase	Unspecified
mmu-let-7b-5p	MIMAT0000522	Vrk3	101568	HITS-CLIP	tarbase	Unspecified
mmu-let-7c-5p	MIMAT0000523	Vrk3	101568	HITS-CLIP	tarbase	Unspecified
mmu-mir-7a-5p	MIMAT0000677	Smg9	71997	HITS-CLIP	tarbase	Unspecified
mmu-mir-7a-5p	MIMAT0000677	Rmnd5a	68477	HITS-CLIP	tarbase	Unspecified
mmu-mir-92a-3p	MIMAT0000539	Rmnd5a	68477	HITS-CLIP	tarbase	Unspecified
mmu-let-7b-5p	MIMAT0000522	Rmnd5a	68477	Microarrays	tarbase	Unspecified
mmu-mir-7a-5p	MIMAT0000677	Ppard	19015	HITS-CLIP	tarbase	Unspecified
mmu-let-7a-5p	MIMAT0000521	Def6	23853	HITS-CLIP	tarbase	Unspecified
mmu-let-7b-5p	MIMAT0000522	Def6	23853	HITS-CLIP	tarbase	Unspecified
mmu-let-7c-5p	MIMAT0000523	Def6	23853	HITS-CLIP	tarbase	Unspecified
mmu-let-7d-5p	MIMAT0000383	Def6	23853	HITS-CLIP	tarbase	Unspecified
mmu-let-7e-5p	MIMAT0000524	Def6	23853	HITS-CLIP	tarbase	Unspecified
mmu-let-7b-5p	MIMAT0000522	Peg3	18616	HITS-CLIP	tarbase	Unspecified
mmu-let-7c-5p	MIMAT0000523	Peg3	18616	HITS-CLIP	tarbase	Unspecified
mmu-mir-7a-5p	MIMAT0000677	Peg3	18616	HITS-CLIP	tarbase	Unspecified
mmu-mir-92a-3p	MIMAT0000539	Zim1	22776	HITS-CLIP	tarbase	Unspecified
mmu-let-7e-5p	MIMAT0000524	Angptl4	57875	HITS-CLIP	tarbase	Unspecified
mmu-mir-92a-3p	MIMAT0000539	Cd320	54219	HITS-CLIP	tarbase	Unspecified
mmu-let-7b-5p	MIMAT0000522	Ncan	13004	HITS-CLIP	tarbase	Unspecified
mmu-let-7c-5p	MIMAT0000523	Ncan	13004	HITS-CLIP	tarbase	Unspecified
mmu-mir-7a-5p	MIMAT0000677	Braf	109880	HITS-CLIP	tarbase	Unspecified
mmu-mir-92a-3p	MIMAT0000539	Braf	109880	HITS-CLIP	tarbase	Unspecified
mmu-mir-7a-5p	MIMAT0000677	Prpf6	68879	HITS-CLIP	tarbase	Unspecified
mmu-let-7c-5p	MIMAT0000523	Rgs20	58175	Microarrays	tarbase	Unspecified
mmu-mir-92a-3p	MIMAT0000539	Abhd3	106861	HITS-CLIP	tarbase	Unspecified
mmu-mir-92a-3p	MIMAT0000539	Puf60	67959	HITS-CLIP	tarbase	Unspecified
mmu-mir-92a-3p	MIMAT0000539	Ikzf4	22781	HITS-CLIP	tarbase	Unspecified
mmu-mir-92a-3p	MIMAT0000539	Mien1	103742	HITS-CLIP	tarbase	Unspecified
mmu-mir-7a-5p	MIMAT0000677	Axl	26362	HITS-CLIP	tarbase	Unspecified
mmu-let-7a-5p	MIMAT0000521	Tgfb1	21803	HITS-CLIP	tarbase	Unspecified
mmu-let-7b-5p	MIMAT0000522	Tgfb1	21803	HITS-CLIP	tarbase	Unspecified
mmu-let-7c-5p	MIMAT0000523	Tgfb1	21803	HITS-CLIP	tarbase	Unspecified
mmu-mir-200c-3p	MIMAT0000657	Tgfb1	21803	Western Blot	tarbase	Unspecified
mmu-let-7a-5p	MIMAT0000521	Med6	69792	HITS-CLIP	tarbase	Unspecified
mmu-let-7c-5p	MIMAT0000523	Med6	69792	HITS-CLIP, Microarrays	tarbase	Unspecified
mmu-let-7e-5p	MIMAT0000524	Med6	69792	HITS-CLIP	tarbase	Unspecified
mmu-let-7b-5p	MIMAT0000522	Med6	69792	Microarrays	tarbase	Unspecified
mmu-mir-7a-5p	MIMAT0000677	Fkbp7	14231	HITS-CLIP	tarbase	Unspecified
mmu-let-7b-5p	MIMAT0000522	Plekha3	83435	Microarrays	tarbase	Unspecified
mmu-let-7e-5p	MIMAT0000524	Baz1b	22385	HITS-CLIP	tarbase	Unspecified
mmu-let-7d-5p	MIMAT0000383	Kdelr1	68137	HITS-CLIP	tarbase	Unspecified
mmu-let-7a-5p	MIMAT0000521	Flii	14248	HITS-CLIP	tarbase	Unspecified
mmu-let-7c-5p	MIMAT0000523	Flii	14248	HITS-CLIP	tarbase	Unspecified
mmu-let-7e-5p	MIMAT0000524	Flii	14248	HITS-CLIP	tarbase	Unspecified
mmu-mir-7a-5p	MIMAT0000677	Flii	14248	HITS-CLIP	tarbase	Unspecified
mmu-let-7b-5p	MIMAT0000522	Pla1a	85031	Microarrays	tarbase	Unspecified
mmu-let-7a-5p	MIMAT0000521	Nab1	17936	HITS-CLIP	tarbase	Unspecified
mmu-let-7b-5p	MIMAT0000522	Nab1	17936	HITS-CLIP	tarbase	Unspecified
mmu-let-7c-5p	MIMAT0000523	Nab1	17936	HITS-CLIP	tarbase	Unspecified
mmu-let-7e-5p	MIMAT0000524	Nab1	17936	HITS-CLIP	tarbase	Unspecified
mmu-mir-7a-5p	MIMAT0000677	Nab1	17936	HITS-CLIP	tarbase	Unspecified
mmu-mir-92a-3p	MIMAT0000539	Nab1	17936	HITS-CLIP	tarbase	Unspecified
mmu-mir-92a-3p	MIMAT0000539	Il17ra	16172	HITS-CLIP	tarbase	Unspecified
mmu-let-7b-5p	MIMAT0000522	Lamb1	16777	HITS-CLIP	tarbase	Unspecified
mmu-let-7c-5p	MIMAT0000523	Lamb1	16777	HITS-CLIP	tarbase	Unspecified
mmu-mir-7a-5p	MIMAT0000677	Map2k7	26400	HITS-CLIP	tarbase	Unspecified
mmu-mir-7a-5p	MIMAT0000677	Ap2a2	11772	HITS-CLIP	tarbase	Unspecified
mmu-mir-5099	MIMAT0020606	Clptm1	56457	HITS-CLIP	tarbase	Unspecified
mmu-let-7a-5p	MIMAT0000521	Hbp1	73389	HITS-CLIP	tarbase	Unspecified
mmu-let-7b-5p	MIMAT0000522	Hbp1	73389	HITS-CLIP, Microarrays	tarbase	Unspecified
mmu-let-7c-5p	MIMAT0000523	Hbp1	73389	HITS-CLIP	tarbase	Unspecified
mmu-let-7e-5p	MIMAT0000524	Hbp1	73389	HITS-CLIP	tarbase	Unspecified
mmu-mir-92a-3p	MIMAT0000539	Hbp1	73389	HITS-CLIP	tarbase	Unspecified
mmu-let-7d-5p	MIMAT0000383	Cdkn1b	12576	HITS-CLIP	tarbase	Unspecified
mmu-mir-7a-5p	MIMAT0000677	Klf4	16600	HITS-CLIP	tarbase	Unspecified
mmu-mir-92a-3p	MIMAT0000539	Klf4	16600	HITS-CLIP	tarbase	Unspecified
mmu-let-7b-5p	MIMAT0000522	Klf4	16600	Microarrays	tarbase	Unspecified
mmu-let-7b-5p	MIMAT0000522	Stard3nl	76205	HITS-CLIP, Microarrays	tarbase	Unspecified
mmu-let-7c-5p	MIMAT0000523	Stard3nl	76205	HITS-CLIP	tarbase	Unspecified
mmu-mir-92a-3p	MIMAT0000539	Stk11	20869	HITS-CLIP	tarbase	Unspecified
mmu-mir-92a-3p	MIMAT0000539	Efna2	13637	HITS-CLIP	tarbase	Unspecified
mmu-let-7a-5p	MIMAT0000521	Cdk12	69131	HITS-CLIP	tarbase	Unspecified
mmu-let-7b-5p	MIMAT0000522	Cdk12	69131	HITS-CLIP	tarbase	Unspecified
mmu-let-7c-5p	MIMAT0000523	Cdk12	69131	HITS-CLIP	tarbase	Unspecified
mmu-let-7e-5p	MIMAT0000524	Cdk12	69131	HITS-CLIP	tarbase	Unspecified
mmu-let-7c-5p	MIMAT0000523	Cnot11	52846	Microarrays	tarbase	Unspecified
mmu-let-7a-5p	MIMAT0000521	Slc2a3	20527	HITS-CLIP	tarbase	Unspecified
mmu-let-7c-5p	MIMAT0000523	Slc2a3	20527	HITS-CLIP	tarbase	Unspecified
mmu-let-7d-5p	MIMAT0000383	Slc2a3	20527	HITS-CLIP	tarbase	Unspecified
mmu-let-7e-5p	MIMAT0000524	Slc2a3	20527	HITS-CLIP	tarbase	Unspecified
mmu-mir-7a-5p	MIMAT0000677	Foxj2	60611	HITS-CLIP	tarbase	Unspecified
mmu-mir-7a-5p	MIMAT0000677	Sri	109552	HITS-CLIP	tarbase	Unspecified
mmu-let-7a-5p	MIMAT0000521	Dgcr2	13356	HITS-CLIP	tarbase	Unspecified
mmu-let-7b-5p	MIMAT0000522	Dgcr2	13356	HITS-CLIP	tarbase	Unspecified
mmu-let-7c-5p	MIMAT0000523	Dgcr2	13356	HITS-CLIP	tarbase	Unspecified
mmu-let-7e-5p	MIMAT0000524	Dgcr2	13356	HITS-CLIP	tarbase	Unspecified
mmu-mir-451a	MIMAT0001632	Dgcr2	13356	HITS-CLIP	tarbase	Unspecified
mmu-mir-92a-3p	MIMAT0000539	Dgcr2	13356	HITS-CLIP	tarbase	Unspecified
mmu-let-7a-5p	MIMAT0000521	Sh3gl1	20405	HITS-CLIP	tarbase	Unspecified
mmu-let-7b-5p	MIMAT0000522	Sh3gl1	20405	HITS-CLIP	tarbase	Unspecified
mmu-let-7c-5p	MIMAT0000523	Sh3gl1	20405	HITS-CLIP	tarbase	Unspecified
mmu-let-7e-5p	MIMAT0000524	Sh3gl1	20405	HITS-CLIP	tarbase	Unspecified
mmu-mir-7a-5p	MIMAT0000677	Sh3gl1	20405	HITS-CLIP	tarbase	Unspecified
mmu-mir-7a-5p	MIMAT0000677	Glg1	20340	HITS-CLIP	tarbase	Unspecified
mmu-mir-92a-3p	MIMAT0000539	Glg1	20340	HITS-CLIP	tarbase	Unspecified
mmu-let-7a-5p	MIMAT0000521	Prkcsh	19089	HITS-CLIP	tarbase	Unspecified
mmu-let-7b-5p	MIMAT0000522	Prkcsh	19089	HITS-CLIP	tarbase	Unspecified
mmu-let-7c-5p	MIMAT0000523	Prkcsh	19089	HITS-CLIP	tarbase	Unspecified
mmu-let-7e-5p	MIMAT0000524	Prkcsh	19089	HITS-CLIP	tarbase	Unspecified
mmu-let-7b-5p	MIMAT0000522	Elavl3	15571	HITS-CLIP	tarbase	Unspecified
mmu-let-7c-5p	MIMAT0000523	Elavl3	15571	HITS-CLIP	tarbase	Unspecified
mmu-let-7a-5p	MIMAT0000521	Rps11	27207	HITS-CLIP	tarbase	Unspecified
mmu-let-7b-5p	MIMAT0000522	Rps11	27207	HITS-CLIP	tarbase	Unspecified
mmu-let-7c-5p	MIMAT0000523	Rps11	27207	HITS-CLIP	tarbase	Unspecified
mmu-let-7d-5p	MIMAT0000383	Rps11	27207	HITS-CLIP	tarbase	Unspecified
mmu-let-7b-5p	MIMAT0000522	Phyhip	105653	HITS-CLIP	tarbase	Unspecified
mmu-let-7c-5p	MIMAT0000523	Phyhip	105653	HITS-CLIP	tarbase	Unspecified
mmu-let-7a-5p	MIMAT0000521	Dusp3	72349	HITS-CLIP	tarbase	Unspecified
mmu-let-7b-5p	MIMAT0000522	Dusp3	72349	HITS-CLIP, Microarrays	tarbase	Unspecified
mmu-let-7c-5p	MIMAT0000523	Dusp3	72349	HITS-CLIP	tarbase	Unspecified
mmu-let-7e-5p	MIMAT0000524	Dusp3	72349	HITS-CLIP	tarbase	Unspecified
mmu-let-7e-5p	MIMAT0000524	Prodh	19125	HITS-CLIP	tarbase	Unspecified
mmu-let-7e-5p	MIMAT0000524	Prodh	19125	HITS-CLIP	tarbase	Unspecified
mmu-mir-7a-5p	MIMAT0000677	Ddr1	12305	HITS-CLIP	tarbase	Unspecified
mmu-let-7c-5p	MIMAT0000523	Ier3	15937	Microarrays	tarbase	Unspecified
mmu-mir-7a-5p	MIMAT0000677	Sec14l2	67815	HITS-CLIP	tarbase	Unspecified
mmu-mir-92a-3p	MIMAT0000539	Sec14l2	67815	HITS-CLIP	tarbase	Unspecified
mmu-let-7e-5p	MIMAT0000524	Aven	74268	HITS-CLIP	tarbase	Unspecified
mmu-let-7c-5p	MIMAT0000523	Aven	74268	Microarrays	tarbase	Unspecified
mmu-let-7a-5p	MIMAT0000521	Snrnp200	320632	HITS-CLIP	tarbase	Unspecified
mmu-let-7b-5p	MIMAT0000522	Snrnp200	320632	HITS-CLIP	tarbase	Unspecified
mmu-let-7c-5p	MIMAT0000523	Snrnp200	320632	HITS-CLIP	tarbase	Unspecified
mmu-let-7d-5p	MIMAT0000383	Snrnp200	320632	HITS-CLIP	tarbase	Unspecified
mmu-let-7e-5p	MIMAT0000524	Snrnp200	320632	HITS-CLIP	tarbase	Unspecified
mmu-mir-7a-5p	MIMAT0000677	Insig2	72999	HITS-CLIP	tarbase	Unspecified
mmu-mir-92a-3p	MIMAT0000539	Insig2	72999	HITS-CLIP	tarbase	Unspecified
mmu-mir-7a-5p	MIMAT0000677	Kpna6	16650	HITS-CLIP	tarbase	Unspecified
mmu-let-7b-5p	MIMAT0000522	Man1a	17155	HITS-CLIP, Microarrays	tarbase	Unspecified
mmu-let-7c-5p	MIMAT0000523	Man1a	17155	HITS-CLIP	tarbase	Unspecified
mmu-mir-7a-5p	MIMAT0000677	Man1a	17155	HITS-CLIP	tarbase	Unspecified
mmu-mir-7a-5p	MIMAT0000677	Itpkc	233011	HITS-CLIP	tarbase	Unspecified
mmu-let-7b-5p	MIMAT0000522	Dnase2a	13423	Microarrays	tarbase	Unspecified
mmu-let-7a-5p	MIMAT0000521	Nfat5	54446	HITS-CLIP	tarbase	Unspecified
mmu-let-7b-5p	MIMAT0000522	Nfat5	54446	HITS-CLIP	tarbase	Unspecified
mmu-let-7c-5p	MIMAT0000523	Nfat5	54446	HITS-CLIP	tarbase	Unspecified
mmu-let-7d-5p	MIMAT0000383	Nfat5	54446	HITS-CLIP	tarbase	Unspecified
mmu-let-7e-5p	MIMAT0000524	Nfat5	54446	HITS-CLIP	tarbase	Unspecified
mmu-mir-7a-5p	MIMAT0000677	Nfat5	54446	HITS-CLIP	tarbase	Unspecified
mmu-mir-92a-3p	MIMAT0000539	Nfat5	54446	HITS-CLIP	tarbase	Unspecified
mmu-mir-92a-3p	MIMAT0000539	Gys1	14936	HITS-CLIP	tarbase	Unspecified
mmu-let-7b-5p	MIMAT0000522	Gys1	14936	Microarrays	tarbase	Unspecified
mmu-let-7b-5p	MIMAT0000522	Tfam	21780	Microarrays	tarbase	Unspecified
mmu-let-7d-5p	MIMAT0000383	Mmd	67468	HITS-CLIP	tarbase	Unspecified
mmu-mir-92a-3p	MIMAT0000539	Mmd	67468	HITS-CLIP	tarbase	Unspecified
mmu-let-7b-5p	MIMAT0000522	Hlf	217082	HITS-CLIP	tarbase	Unspecified
mmu-let-7c-5p	MIMAT0000523	Hlf	217082	HITS-CLIP	tarbase	Unspecified
mmu-let-7b-5p	MIMAT0000522	Grm3	108069	HITS-CLIP	tarbase	Unspecified
mmu-let-7c-5p	MIMAT0000523	Grm3	108069	HITS-CLIP	tarbase	Unspecified
mmu-let-7c-5p	MIMAT0000523	Ssbp2	66970	Microarrays	tarbase	Unspecified
mmu-let-7a-5p	MIMAT0000521	Stat3	20848	HITS-CLIP	tarbase	Unspecified
mmu-let-7c-5p	MIMAT0000523	Stat3	20848	HITS-CLIP	tarbase	Unspecified
mmu-let-7d-5p	MIMAT0000383	Stat3	20848	HITS-CLIP	tarbase	Unspecified
mmu-let-7e-5p	MIMAT0000524	Stat3	20848	HITS-CLIP	tarbase	Unspecified
mmu-mir-7a-5p	MIMAT0000677	Stat5a	20850	HITS-CLIP	tarbase	Unspecified
mmu-let-7a-5p	MIMAT0000521	Dnmt1	13433	HITS-CLIP	tarbase	Unspecified
mmu-let-7b-5p	MIMAT0000522	Dnmt1	13433	HITS-CLIP	tarbase	Unspecified
mmu-let-7c-5p	MIMAT0000523	Dnmt1	13433	HITS-CLIP	tarbase	Unspecified
mmu-let-7b-5p	MIMAT0000522	Angptl2	26360	HITS-CLIP	tarbase	Unspecified
mmu-let-7c-5p	MIMAT0000523	Angptl2	26360	HITS-CLIP	tarbase	Unspecified
mmu-mir-7a-5p	MIMAT0000677	Angptl2	26360	HITS-CLIP	tarbase	Unspecified
mmu-mir-92a-3p	MIMAT0000539	Angptl2	26360	HITS-CLIP	tarbase	Unspecified
mmu-let-7c-5p	MIMAT0000523	Ikbkg	16151	HITS-CLIP, Microarrays	tarbase	Unspecified
mmu-mir-7a-5p	MIMAT0000677	Atn1	13498	HITS-CLIP	tarbase	Unspecified
mmu-let-7a-5p	MIMAT0000521	Phb2	12034	HITS-CLIP	tarbase	Unspecified
mmu-let-7b-5p	MIMAT0000522	Phb2	12034	HITS-CLIP	tarbase	Unspecified
mmu-let-7c-5p	MIMAT0000523	Phb2	12034	HITS-CLIP	tarbase	Unspecified
mmu-let-7e-5p	MIMAT0000524	Phb2	12034	HITS-CLIP	tarbase	Unspecified
mmu-mir-7a-5p	MIMAT0000677	Eno2	13807	HITS-CLIP	tarbase	Unspecified
mmu-let-7a-5p	MIMAT0000521	Lpcat3	14792	HITS-CLIP	tarbase	Unspecified
mmu-let-7b-5p	MIMAT0000522	Lpcat3	14792	HITS-CLIP	tarbase	Unspecified
mmu-let-7c-5p	MIMAT0000523	Lpcat3	14792	HITS-CLIP	tarbase	Unspecified
mmu-let-7d-5p	MIMAT0000383	Lpcat3	14792	HITS-CLIP	tarbase	Unspecified
mmu-let-7e-5p	MIMAT0000524	Lpcat3	14792	HITS-CLIP	tarbase	Unspecified
mmu-let-7b-5p	MIMAT0000522	Clcn5	12728	HITS-CLIP, Microarrays	tarbase	Unspecified
mmu-let-7c-5p	MIMAT0000523	Clcn5	12728	HITS-CLIP	tarbase	Unspecified
mmu-let-7a-5p	MIMAT0000521	Clcn3	12725	HITS-CLIP	tarbase	Unspecified
mmu-let-7b-5p	MIMAT0000522	Clcn3	12725	HITS-CLIP	tarbase	Unspecified
mmu-let-7c-5p	MIMAT0000523	Clcn3	12725	HITS-CLIP	tarbase	Unspecified
mmu-let-7e-5p	MIMAT0000524	Clcn3	12725	HITS-CLIP	tarbase	Unspecified
mmu-let-7e-5p	MIMAT0000524	Utp20	70683	HITS-CLIP	tarbase	Unspecified
mmu-mir-7a-5p	MIMAT0000677	Cul3	26554	HITS-CLIP	tarbase	Unspecified
mmu-mir-92a-3p	MIMAT0000539	Cul3	26554	HITS-CLIP	tarbase	Unspecified
mmu-mir-7a-5p	MIMAT0000677	Bid	12122	HITS-CLIP	tarbase	Unspecified
mmu-let-7a-5p	MIMAT0000521	Coro1c	23790	HITS-CLIP	tarbase	Unspecified
mmu-let-7b-5p	MIMAT0000522	Coro1c	23790	HITS-CLIP	tarbase	Unspecified
mmu-let-7c-5p	MIMAT0000523	Coro1c	23790	HITS-CLIP	tarbase	Unspecified
mmu-let-7d-5p	MIMAT0000383	Coro1c	23790	HITS-CLIP	tarbase	Unspecified
mmu-let-7e-5p	MIMAT0000524	Coro1c	23790	HITS-CLIP	tarbase	Unspecified
mmu-mir-7a-5p	MIMAT0000677	Coro1c	23790	HITS-CLIP	tarbase	Unspecified
mmu-let-7a-5p	MIMAT0000521	Tax1bp1	52440	HITS-CLIP	tarbase	Unspecified
mmu-let-7b-5p	MIMAT0000522	Tax1bp1	52440	HITS-CLIP, Microarrays	tarbase	Unspecified
mmu-let-7c-5p	MIMAT0000523	Tax1bp1	52440	HITS-CLIP	tarbase	Unspecified
mmu-let-7a-5p	MIMAT0000521	Ndrg2	29811	HITS-CLIP	tarbase	Unspecified
mmu-let-7b-5p	MIMAT0000522	Ndrg2	29811	HITS-CLIP	tarbase	Unspecified
mmu-let-7c-5p	MIMAT0000523	Ndrg2	29811	HITS-CLIP	tarbase	Unspecified
mmu-let-7e-5p	MIMAT0000524	Ndrg2	29811	HITS-CLIP	tarbase	Unspecified
mmu-mir-7a-5p	MIMAT0000677	Pnpla6	50767	HITS-CLIP	tarbase	Unspecified
mmu-mir-7a-5p	MIMAT0000677	Arhgef18	102098	HITS-CLIP	tarbase	Unspecified
mmu-let-7a-5p	MIMAT0000521	Pkn2	109333	HITS-CLIP	tarbase	Unspecified
mmu-let-7b-5p	MIMAT0000522	Pkn2	109333	HITS-CLIP	tarbase	Unspecified
mmu-let-7c-5p	MIMAT0000523	Pkn2	109333	HITS-CLIP	tarbase	Unspecified
mmu-let-7e-5p	MIMAT0000524	Pkn2	109333	HITS-CLIP	tarbase	Unspecified
mmu-mir-92a-3p	MIMAT0000539	Pkn2	109333	HITS-CLIP	tarbase	Unspecified
mmu-mir-92a-3p	MIMAT0000539	Etfb	110826	HITS-CLIP	tarbase	Unspecified
mmu-mir-92a-3p	MIMAT0000539	Slbp	20492	HITS-CLIP	tarbase	Unspecified
mmu-let-7a-5p	MIMAT0000521	Arid3b	56380	HITS-CLIP	tarbase	Unspecified
mmu-let-7c-5p	MIMAT0000523	Arid3b	56380	HITS-CLIP, Microarrays	tarbase	Unspecified
mmu-let-7d-5p	MIMAT0000383	Arid3b	56380	HITS-CLIP	tarbase	Unspecified
mmu-let-7e-5p	MIMAT0000524	Arid3b	56380	HITS-CLIP	tarbase	Unspecified
mmu-let-7b-5p	MIMAT0000522	Cnn2	12798	HITS-CLIP	tarbase	Unspecified
mmu-let-7c-5p	MIMAT0000523	Cnn2	12798	HITS-CLIP	tarbase	Unspecified
mmu-let-7a-5p	MIMAT0000521	Myo9b	17925	HITS-CLIP	tarbase	Unspecified
mmu-let-7b-5p	MIMAT0000522	Myo9b	17925	HITS-CLIP	tarbase	Unspecified
mmu-let-7c-5p	MIMAT0000523	Myo9b	17925	HITS-CLIP	tarbase	Unspecified
mmu-let-7d-5p	MIMAT0000383	Myo9b	17925	HITS-CLIP	tarbase	Unspecified
mmu-let-7e-5p	MIMAT0000524	Myo9b	17925	HITS-CLIP	tarbase	Unspecified
mmu-mir-92a-3p	MIMAT0000539	Rab11a	53869	HITS-CLIP	tarbase	Unspecified
mmu-let-7d-5p	MIMAT0000383	Dlst	78920	HITS-CLIP	tarbase	Unspecified
mmu-mir-7a-5p	MIMAT0000677	Dlst	78920	HITS-CLIP	tarbase	Unspecified
mmu-let-7a-5p	MIMAT0000521	Ulk2	29869	HITS-CLIP	tarbase	Unspecified
mmu-let-7b-5p	MIMAT0000522	Ulk2	29869	HITS-CLIP	tarbase	Unspecified
mmu-let-7c-5p	MIMAT0000523	Ulk2	29869	HITS-CLIP	tarbase	Unspecified
mmu-let-7d-5p	MIMAT0000383	Ulk2	29869	HITS-CLIP	tarbase	Unspecified
mmu-let-7e-5p	MIMAT0000524	Ulk2	29869	HITS-CLIP	tarbase	Unspecified
mmu-mir-7a-5p	MIMAT0000677	Ulk2	29869	HITS-CLIP	tarbase	Unspecified
mmu-let-7a-5p	MIMAT0000521	Dgkq	110524	HITS-CLIP	tarbase	Unspecified
mmu-let-7b-5p	MIMAT0000522	Dgkq	110524	HITS-CLIP	tarbase	Unspecified
mmu-let-7c-5p	MIMAT0000523	Dgkq	110524	HITS-CLIP	tarbase	Unspecified
mmu-let-7b-5p	MIMAT0000522	Ap1s1	11769	Microarrays	tarbase	Unspecified
mmu-mir-7a-5p	MIMAT0000677	Srpk1	20815	HITS-CLIP	tarbase	Unspecified
mmu-mir-92a-3p	MIMAT0000539	Srpk1	20815	HITS-CLIP	tarbase	Unspecified
mmu-let-7a-5p	MIMAT0000521	Lbr	98386	HITS-CLIP	tarbase	Unspecified
mmu-let-7b-5p	MIMAT0000522	Lbr	98386	HITS-CLIP	tarbase	Unspecified
mmu-let-7c-5p	MIMAT0000523	Lbr	98386	HITS-CLIP	tarbase	Unspecified
mmu-let-7d-5p	MIMAT0000383	Lbr	98386	HITS-CLIP	tarbase	Unspecified
mmu-let-7e-5p	MIMAT0000524	Lbr	98386	HITS-CLIP	tarbase	Unspecified
mmu-mir-92a-3p	MIMAT0000539	Lbr	98386	HITS-CLIP	tarbase	Unspecified
mmu-mir-92a-3p	MIMAT0000539	Rrnad1	229503	HITS-CLIP	tarbase	Unspecified
mmu-mir-7a-5p	MIMAT0000677	Pias4	59004	HITS-CLIP	tarbase	Unspecified
mmu-mir-92a-3p	MIMAT0000539	Dtx2	74198	HITS-CLIP	tarbase	Unspecified
mmu-let-7c-5p	MIMAT0000523	Dtx2	74198	Microarrays	tarbase	Unspecified
mmu-let-7c-5p	MIMAT0000523	Syt5	53420	HITS-CLIP	tarbase	Unspecified
mmu-mir-92a-3p	MIMAT0000539	Hnrnpa2b1	53379	HITS-CLIP	tarbase	Unspecified
mmu-let-7c-5p	MIMAT0000523	Cstb	13014	Microarrays	tarbase	Unspecified
mmu-let-7a-5p	MIMAT0000521	Pex5	19305	HITS-CLIP	tarbase	Unspecified
mmu-let-7e-5p	MIMAT0000524	Pex5	19305	HITS-CLIP	tarbase	Unspecified
mmu-let-7a-5p	MIMAT0000521	Slc1a2	20511	HITS-CLIP	tarbase	Unspecified
mmu-let-7b-5p	MIMAT0000522	Slc1a2	20511	HITS-CLIP	tarbase	Unspecified
mmu-let-7c-5p	MIMAT0000523	Slc1a2	20511	HITS-CLIP	tarbase	Unspecified
mmu-let-7d-5p	MIMAT0000383	Slc1a2	20511	HITS-CLIP	tarbase	Unspecified
mmu-let-7e-5p	MIMAT0000524	Wdr1	22388	HITS-CLIP	tarbase	Unspecified
mmu-let-7b-5p	MIMAT0000522	Ndrg1	17988	Microarrays	tarbase	Unspecified
mmu-let-7c-5p	MIMAT0000523	Ndrg1	17988	Microarrays	tarbase	Unspecified
mmu-mir-7a-5p	MIMAT0000677	Man2b1	17159	HITS-CLIP	tarbase	Unspecified
mmu-let-7e-5p	MIMAT0000524	Polr2a	20020	HITS-CLIP	tarbase	Unspecified
mmu-mir-7a-5p	MIMAT0000677	Polr2a	20020	HITS-CLIP	tarbase	Unspecified
mmu-let-7b-5p	MIMAT0000522	Plekha8	231999	HITS-CLIP	tarbase	Unspecified
mmu-let-7c-5p	MIMAT0000523	Plekha8	231999	HITS-CLIP, Microarrays	tarbase	Unspecified
mmu-mir-92a-3p	MIMAT0000539	Plekha8	231999	HITS-CLIP	tarbase	Unspecified
mmu-let-7b-5p	MIMAT0000522	Spc25	66442	Microarrays	tarbase	Unspecified
mmu-let-7e-5p	MIMAT0000524	Prlr	19116	HITS-CLIP	tarbase	Unspecified
mmu-let-7b-5p	MIMAT0000522	Letm1	56384	HITS-CLIP	tarbase	Unspecified
mmu-let-7c-5p	MIMAT0000523	Letm1	56384	HITS-CLIP	tarbase	Unspecified
mmu-mir-7a-5p	MIMAT0000677	Letm1	56384	HITS-CLIP	tarbase	Unspecified
mmu-let-7b-5p	MIMAT0000522	Cadm3	94332	HITS-CLIP	tarbase	Unspecified
mmu-let-7c-5p	MIMAT0000523	Cadm3	94332	HITS-CLIP	tarbase	Unspecified
mmu-let-7b-5p	MIMAT0000522	Txn2	56551	HITS-CLIP	tarbase	Unspecified
mmu-let-7c-5p	MIMAT0000523	Txn2	56551	HITS-CLIP, Microarrays	tarbase	Unspecified
mmu-let-7d-5p	MIMAT0000383	Txn2	56551	HITS-CLIP	tarbase	Unspecified
mmu-let-7e-5p	MIMAT0000524	Txn2	56551	HITS-CLIP	tarbase	Unspecified
mmu-let-7a-5p	MIMAT0000521	Crbn	58799	HITS-CLIP	tarbase	Unspecified
mmu-let-7b-5p	MIMAT0000522	Crbn	58799	HITS-CLIP	tarbase	Unspecified
mmu-let-7c-5p	MIMAT0000523	Crbn	58799	HITS-CLIP	tarbase	Unspecified
mmu-let-7e-5p	MIMAT0000524	Crbn	58799	HITS-CLIP	tarbase	Unspecified
mmu-let-7c-5p	MIMAT0000523	Nid1	18073	HITS-CLIP	tarbase	Unspecified
mmu-let-7c-5p	MIMAT0000523	Hmox1	15368	Microarrays	tarbase	Unspecified
mmu-mir-7a-5p	MIMAT0000677	Mprip	26936	HITS-CLIP	tarbase	Unspecified
mmu-mir-92a-3p	MIMAT0000539	Cic	71722	HITS-CLIP	tarbase	Unspecified
mmu-let-7d-5p	MIMAT0000383	Prkaca	18747	HITS-CLIP	tarbase	Unspecified
mmu-mir-5099	MIMAT0020606	Prkaca	18747	HITS-CLIP	tarbase	Unspecified
mmu-mir-7a-5p	MIMAT0000677	Usp40	227334	HITS-CLIP	tarbase	Unspecified
mmu-let-7a-5p	MIMAT0000521	Celf1	13046	HITS-CLIP	tarbase	Unspecified
mmu-let-7a-5p	MIMAT0000521	Celf1	13046	HITS-CLIP	tarbase	Unspecified
mmu-let-7b-5p	MIMAT0000522	Celf1	13046	HITS-CLIP, Microarrays	tarbase	Unspecified
mmu-let-7b-5p	MIMAT0000522	Celf1	13046	HITS-CLIP, Microarrays	tarbase	Unspecified
mmu-let-7c-5p	MIMAT0000523	Celf1	13046	HITS-CLIP	tarbase	Unspecified
mmu-let-7c-5p	MIMAT0000523	Celf1	13046	HITS-CLIP	tarbase	Unspecified
mmu-let-7e-5p	MIMAT0000524	Celf1	13046	HITS-CLIP	tarbase	Unspecified
mmu-let-7e-5p	MIMAT0000524	Celf1	13046	HITS-CLIP	tarbase	Unspecified
mmu-let-7e-5p	MIMAT0000524	Por	18984	HITS-CLIP	tarbase	Unspecified
mmu-let-7c-5p	MIMAT0000523	Igf1r	16001	HITS-CLIP	tarbase	Unspecified
mmu-mir-7a-5p	MIMAT0000677	Igf1r	16001	HITS-CLIP	tarbase	Unspecified
mmu-let-7a-5p	MIMAT0000521	Insr	16337	HITS-CLIP	tarbase	Unspecified
mmu-let-7b-5p	MIMAT0000522	Insr	16337	HITS-CLIP	tarbase	Unspecified
mmu-let-7c-5p	MIMAT0000523	Insr	16337	HITS-CLIP	tarbase	Unspecified
mmu-let-7d-5p	MIMAT0000383	Insr	16337	HITS-CLIP	tarbase	Unspecified
mmu-let-7e-5p	MIMAT0000524	Insr	16337	HITS-CLIP	tarbase	Unspecified
mmu-mir-7a-5p	MIMAT0000677	Insr	16337	HITS-CLIP	tarbase	Unspecified
mmu-mir-92a-3p	MIMAT0000539	Insr	16337	HITS-CLIP	tarbase	Unspecified
mmu-let-7b-5p	MIMAT0000522	Trim28	21849	HITS-CLIP	tarbase	Unspecified
mmu-let-7c-5p	MIMAT0000523	Trim28	21849	HITS-CLIP	tarbase	Unspecified
mmu-mir-7a-5p	MIMAT0000677	Ube2m	22192	HITS-CLIP	tarbase	Unspecified
mmu-let-7b-5p	MIMAT0000522	Ctr9	22083	HITS-CLIP	tarbase	Unspecified
mmu-let-7c-5p	MIMAT0000523	Ctr9	22083	HITS-CLIP	tarbase	Unspecified
mmu-let-7d-5p	MIMAT0000383	Ctr9	22083	HITS-CLIP	tarbase	Unspecified
mmu-let-7a-5p	MIMAT0000521	Eif4g2	13690	HITS-CLIP	tarbase	Unspecified
mmu-let-7c-5p	MIMAT0000523	Eif4g2	13690	HITS-CLIP	tarbase	Unspecified
mmu-let-7d-5p	MIMAT0000383	Eif4g2	13690	HITS-CLIP	tarbase	Unspecified
mmu-let-7e-5p	MIMAT0000524	Eif4g2	13690	HITS-CLIP	tarbase	Unspecified
mmu-mir-451a	MIMAT0001632	Eif4g2	13690	HITS-CLIP	tarbase	Unspecified
mmu-mir-7a-5p	MIMAT0000677	Eif4g2	13690	HITS-CLIP	tarbase	Unspecified
mmu-mir-92a-3p	MIMAT0000539	Eif4g2	13690	HITS-CLIP	tarbase	Unspecified
mmu-let-7a-5p	MIMAT0000521	Pcyt1a	13026	HITS-CLIP	tarbase	Unspecified
mmu-let-7b-5p	MIMAT0000522	Pcyt1a	13026	HITS-CLIP	tarbase	Unspecified
mmu-let-7c-5p	MIMAT0000523	Pcyt1a	13026	HITS-CLIP	tarbase	Unspecified
mmu-let-7e-5p	MIMAT0000524	Pcyt1a	13026	HITS-CLIP	tarbase	Unspecified
mmu-let-7b-5p	MIMAT0000522	Zfp592	233410	HITS-CLIP	tarbase	Unspecified
mmu-let-7c-5p	MIMAT0000523	Zfp592	233410	HITS-CLIP	tarbase	Unspecified
mmu-mir-92a-3p	MIMAT0000539	Zfp592	233410	HITS-CLIP	tarbase	Unspecified
mmu-mir-7a-5p	MIMAT0000677	Pan2	103135	HITS-CLIP	tarbase	Unspecified
mmu-let-7a-5p	MIMAT0000521	Cs	12974	HITS-CLIP	tarbase	Unspecified
mmu-let-7b-5p	MIMAT0000522	Cs	12974	HITS-CLIP	tarbase	Unspecified
mmu-let-7c-5p	MIMAT0000523	Cs	12974	HITS-CLIP	tarbase	Unspecified
mmu-let-7d-5p	MIMAT0000383	Cs	12974	HITS-CLIP	tarbase	Unspecified
mmu-let-7e-5p	MIMAT0000524	Cs	12974	HITS-CLIP	tarbase	Unspecified
mmu-mir-7a-5p	MIMAT0000677	Cs	12974	HITS-CLIP	tarbase	Unspecified
mmu-mir-92a-3p	MIMAT0000539	Cs	12974	HITS-CLIP	tarbase	Unspecified
mmu-mir-5099	MIMAT0020606	Ctcf	13018	HITS-CLIP	tarbase	Unspecified
mmu-mir-7a-5p	MIMAT0000677	Ctcf	13018	HITS-CLIP	tarbase	Unspecified
mmu-mir-7a-5p	MIMAT0000677	Rfx5	53970	HITS-CLIP	tarbase	Unspecified
mmu-let-7a-5p	MIMAT0000521	Slc30a4	22785	HITS-CLIP	tarbase	Unspecified
mmu-let-7a-5p	MIMAT0000521	Slc30a4	22785	HITS-CLIP	tarbase	Unspecified
mmu-let-7b-5p	MIMAT0000522	Slc30a4	22785	HITS-CLIP	tarbase	Unspecified
mmu-let-7b-5p	MIMAT0000522	Slc30a4	22785	HITS-CLIP	tarbase	Unspecified
mmu-let-7c-5p	MIMAT0000523	Slc30a4	22785	HITS-CLIP	tarbase	Unspecified
mmu-let-7c-5p	MIMAT0000523	Slc30a4	22785	HITS-CLIP	tarbase	Unspecified
mmu-let-7e-5p	MIMAT0000524	Slc30a4	22785	HITS-CLIP	tarbase	Unspecified
mmu-let-7e-5p	MIMAT0000524	Slc30a4	22785	HITS-CLIP	tarbase	Unspecified
mmu-mir-7a-5p	MIMAT0000677	Slc30a4	22785	HITS-CLIP	tarbase	Unspecified
mmu-mir-7a-5p	MIMAT0000677	Slc30a4	22785	HITS-CLIP	tarbase	Unspecified
mmu-mir-7a-5p	MIMAT0000677	Bloc1s6	18457	HITS-CLIP	tarbase	Unspecified
mmu-let-7a-5p	MIMAT0000521	Metap1	75624	HITS-CLIP	tarbase	Unspecified
mmu-let-7b-5p	MIMAT0000522	Metap1	75624	HITS-CLIP	tarbase	Unspecified
mmu-let-7c-5p	MIMAT0000523	Metap1	75624	HITS-CLIP	tarbase	Unspecified
mmu-let-7e-5p	MIMAT0000524	Metap1	75624	HITS-CLIP	tarbase	Unspecified
mmu-mir-92a-3p	MIMAT0000539	Tnfsf14	50930	HITS-CLIP	tarbase	Unspecified
mmu-let-7a-5p	MIMAT0000521	Rsl1d1	66409	HITS-CLIP	tarbase	Unspecified
mmu-let-7b-5p	MIMAT0000522	Rsl1d1	66409	HITS-CLIP	tarbase	Unspecified
mmu-let-7c-5p	MIMAT0000523	Rsl1d1	66409	HITS-CLIP	tarbase	Unspecified
mmu-let-7b-5p	MIMAT0000522	Apc	11789	HITS-CLIP	tarbase	Unspecified
mmu-let-7c-5p	MIMAT0000523	Apc	11789	HITS-CLIP	tarbase	Unspecified
mmu-mir-7a-5p	MIMAT0000677	Apc	11789	HITS-CLIP	tarbase	Unspecified
mmu-let-7a-5p	MIMAT0000521	Ncoa2	17978	HITS-CLIP	tarbase	Unspecified
mmu-let-7b-5p	MIMAT0000522	Ncoa2	17978	HITS-CLIP	tarbase	Unspecified
mmu-let-7c-5p	MIMAT0000523	Ncoa2	17978	HITS-CLIP	tarbase	Unspecified
mmu-let-7e-5p	MIMAT0000524	Ncoa2	17978	HITS-CLIP	tarbase	Unspecified
mmu-mir-92a-3p	MIMAT0000539	Ncoa2	17978	HITS-CLIP	tarbase	Unspecified
mmu-mir-7a-5p	MIMAT0000677	Nr2c2	22026	HITS-CLIP	tarbase	Unspecified
mmu-let-7a-5p	MIMAT0000521	Kctd20	66989	HITS-CLIP	tarbase	Unspecified
mmu-let-7b-5p	MIMAT0000522	Kctd20	66989	HITS-CLIP, Microarrays	tarbase	Unspecified
mmu-let-7c-5p	MIMAT0000523	Kctd20	66989	HITS-CLIP	tarbase	Unspecified
mmu-let-7d-5p	MIMAT0000383	Kctd20	66989	HITS-CLIP	tarbase	Unspecified
mmu-mir-92a-3p	MIMAT0000539	Kctd20	66989	HITS-CLIP	tarbase	Unspecified
mmu-let-7c-5p	MIMAT0000523	Ephb3	13845	HITS-CLIP	tarbase	Unspecified
mmu-mir-7a-5p	MIMAT0000677	Ephb3	13845	HITS-CLIP	tarbase	Unspecified
mmu-mir-7a-5p	MIMAT0000677	Naa60	74763	HITS-CLIP	tarbase	Unspecified
mmu-mir-92a-3p	MIMAT0000539	Naa60	74763	HITS-CLIP	tarbase	Unspecified
mmu-mir-7a-5p	MIMAT0000677	Tpr	108989	HITS-CLIP	tarbase	Unspecified
mmu-mir-7a-5p	MIMAT0000677	Prg4	96875	HITS-CLIP	tarbase	Unspecified
mmu-let-7b-5p	MIMAT0000522	Prg4	96875	Microarrays	tarbase	Unspecified
mmu-mir-5099	MIMAT0020606	Napa	108124	HITS-CLIP	tarbase	Unspecified
mmu-let-7b-5p	MIMAT0000522	Sra1	24068	HITS-CLIP	tarbase	Unspecified
mmu-let-7c-5p	MIMAT0000523	Sra1	24068	HITS-CLIP	tarbase	Unspecified
mmu-let-7a-5p	MIMAT0000521	Crkl	12929	HITS-CLIP	tarbase	Unspecified
mmu-let-7b-5p	MIMAT0000522	Crkl	12929	HITS-CLIP	tarbase	Unspecified
mmu-let-7c-5p	MIMAT0000523	Crkl	12929	HITS-CLIP	tarbase	Unspecified
mmu-let-7a-5p	MIMAT0000521	Clint1	216705	HITS-CLIP	tarbase	Unspecified
mmu-let-7b-5p	MIMAT0000522	Clint1	216705	HITS-CLIP	tarbase	Unspecified
mmu-let-7c-5p	MIMAT0000523	Clint1	216705	HITS-CLIP	tarbase	Unspecified
mmu-let-7d-5p	MIMAT0000383	Clint1	216705	HITS-CLIP	tarbase	Unspecified
mmu-mir-7a-5p	MIMAT0000677	Clint1	216705	HITS-CLIP	tarbase	Unspecified
mmu-mir-92a-3p	MIMAT0000539	Clint1	216705	HITS-CLIP	tarbase	Unspecified
mmu-mir-7a-5p	MIMAT0000677	Mob1b	68473	HITS-CLIP	tarbase	Unspecified
mmu-let-7c-5p	MIMAT0000523	Atp6v1b2	11966	HITS-CLIP	tarbase	Unspecified
mmu-let-7b-5p	MIMAT0000522	Eps15l1	13859	HITS-CLIP	tarbase	Unspecified
mmu-let-7c-5p	MIMAT0000523	Eps15l1	13859	HITS-CLIP	tarbase	Unspecified
mmu-mir-7a-5p	MIMAT0000677	Tmbim1	69660	HITS-CLIP	tarbase	Unspecified
mmu-let-7c-5p	MIMAT0000523	Tmbim1	69660	Microarrays	tarbase	Unspecified
mmu-mir-92a-3p	MIMAT0000539	Arpc2	76709	HITS-CLIP	tarbase	Unspecified
mmu-let-7a-5p	MIMAT0000521	Kmt2b	75410	HITS-CLIP	tarbase	Unspecified
mmu-let-7b-5p	MIMAT0000522	Kmt2b	75410	HITS-CLIP	tarbase	Unspecified
mmu-let-7c-5p	MIMAT0000523	Kmt2b	75410	HITS-CLIP	tarbase	Unspecified
mmu-let-7d-5p	MIMAT0000383	Kmt2b	75410	HITS-CLIP	tarbase	Unspecified
mmu-let-7e-5p	MIMAT0000524	Kmt2b	75410	HITS-CLIP	tarbase	Unspecified
mmu-let-7b-5p	MIMAT0000522	Tmem147	69804	HITS-CLIP	tarbase	Unspecified
mmu-let-7c-5p	MIMAT0000523	Tmem147	69804	HITS-CLIP	tarbase	Unspecified
mmu-let-7b-5p	MIMAT0000522	Cbfa2t3	12398	HITS-CLIP	tarbase	Unspecified
mmu-let-7c-5p	MIMAT0000523	Cbfa2t3	12398	HITS-CLIP	tarbase	Unspecified
mmu-let-7c-5p	MIMAT0000523	Pgrmc1	53328	HITS-CLIP	tarbase	Unspecified
mmu-let-7d-5p	MIMAT0000383	Gcat	26912	HITS-CLIP	tarbase	Unspecified
mmu-let-7d-5p	MIMAT0000383	Gcat	26912	HITS-CLIP	tarbase	Unspecified
mmu-let-7e-5p	MIMAT0000524	Gcat	26912	HITS-CLIP	tarbase	Unspecified
mmu-let-7e-5p	MIMAT0000524	Gcat	26912	HITS-CLIP	tarbase	Unspecified
mmu-let-7d-5p	MIMAT0000383	Med8	80509	HITS-CLIP	tarbase	Unspecified
mmu-let-7c-5p	MIMAT0000523	Med8	80509	Microarrays	tarbase	Unspecified
mmu-let-7b-5p	MIMAT0000522	Srm	20810	HITS-CLIP	tarbase	Unspecified
mmu-let-7c-5p	MIMAT0000523	Srm	20810	HITS-CLIP, Microarrays	tarbase	Unspecified
mmu-mir-7a-5p	MIMAT0000677	Epha2	13836	HITS-CLIP	tarbase	Unspecified
mmu-mir-582-3p	MIMAT0005292	Rbm14	56275	HITS-CLIP	tarbase	Unspecified
mmu-mir-7a-5p	MIMAT0000677	Zdhhc24	70605	HITS-CLIP	tarbase	Unspecified
mmu-let-7b-5p	MIMAT0000522	Nsmf	56876	HITS-CLIP	tarbase	Unspecified
mmu-let-7c-5p	MIMAT0000523	Nsmf	56876	HITS-CLIP	tarbase	Unspecified
mmu-mir-7a-5p	MIMAT0000677	Ptbp1	19205	HITS-CLIP	tarbase	Unspecified
mmu-let-7b-5p	MIMAT0000522	Mvd	192156	HITS-CLIP	tarbase	Unspecified
mmu-let-7c-5p	MIMAT0000523	Mvd	192156	HITS-CLIP	tarbase	Unspecified
mmu-let-7a-5p	MIMAT0000521	Sfmbt1	54650	HITS-CLIP	tarbase	Unspecified
mmu-let-7c-5p	MIMAT0000523	Sfmbt1	54650	HITS-CLIP	tarbase	Unspecified
mmu-let-7d-5p	MIMAT0000383	Sfmbt1	54650	HITS-CLIP	tarbase	Unspecified
mmu-let-7d-5p	MIMAT0000383	Itih1	16424	HITS-CLIP	tarbase	Unspecified
mmu-let-7b-5p	MIMAT0000522	Runx1t1	12395	HITS-CLIP	tarbase	Unspecified
mmu-let-7c-5p	MIMAT0000523	Runx1t1	12395	HITS-CLIP	tarbase	Unspecified
mmu-mir-92a-3p	MIMAT0000539	Cdk4	12567	HITS-CLIP	tarbase	Unspecified
mmu-mir-7a-5p	MIMAT0000677	Tspan31	67125	HITS-CLIP	tarbase	Unspecified
mmu-let-7d-5p	MIMAT0000383	Ezh1	14055	HITS-CLIP	tarbase	Unspecified
mmu-mir-92a-3p	MIMAT0000539	Ezh1	14055	HITS-CLIP	tarbase	Unspecified
mmu-mir-92a-3p	MIMAT0000539	Ctnnb1	12387	HITS-CLIP	tarbase	Unspecified
mmu-mir-7a-5p	MIMAT0000677	Abhd16a	193742	HITS-CLIP	tarbase	Unspecified
mmu-let-7a-5p	MIMAT0000521	Mark3	17169	HITS-CLIP	tarbase	Unspecified
mmu-let-7b-5p	MIMAT0000522	Mark3	17169	HITS-CLIP	tarbase	Unspecified
mmu-let-7c-5p	MIMAT0000523	Mark3	17169	HITS-CLIP	tarbase	Unspecified
mmu-let-7e-5p	MIMAT0000524	Mark3	17169	HITS-CLIP	tarbase	Unspecified
mmu-mir-7a-5p	MIMAT0000677	Mark3	17169	HITS-CLIP	tarbase	Unspecified
mmu-let-7b-5p	MIMAT0000522	Pcdha10	12943	HITS-CLIP	tarbase	Unspecified
mmu-let-7c-5p	MIMAT0000523	Pcdha10	12943	HITS-CLIP	tarbase	Unspecified
mmu-mir-7a-5p	MIMAT0000677	M6pr	17113	HITS-CLIP	tarbase	Unspecified
mmu-mir-92a-3p	MIMAT0000539	M6pr	17113	HITS-CLIP	tarbase	Unspecified
mmu-mir-7a-5p	MIMAT0000677	Lrrc8a	241296	HITS-CLIP	tarbase	Unspecified
mmu-let-7a-5p	MIMAT0000521	Tgfbr1	21812	HITS-CLIP	tarbase	Unspecified
mmu-let-7c-5p	MIMAT0000523	Tgfbr1	21812	HITS-CLIP, Microarrays	tarbase	Unspecified
mmu-let-7d-5p	MIMAT0000383	Tgfbr1	21812	HITS-CLIP	tarbase	Unspecified
mmu-let-7e-5p	MIMAT0000524	Tgfbr1	21812	HITS-CLIP	tarbase	Unspecified
mmu-let-7c-5p	MIMAT0000523	Gabrb2	14401	HITS-CLIP	tarbase	Unspecified
mmu-let-7c-5p	MIMAT0000523	Arpp19	59046	HITS-CLIP	tarbase	Unspecified
mmu-mir-92a-3p	MIMAT0000539	Arpp19	59046	HITS-CLIP	tarbase	Unspecified
mmu-mir-92a-3p	MIMAT0000539	Bcl2l1	12048	HITS-CLIP	tarbase	Unspecified
mmu-let-7c-5p	MIMAT0000523	Khsrp	16549	HITS-CLIP	tarbase	Unspecified
mmu-mir-7a-5p	MIMAT0000677	Dio2	13371	HITS-CLIP	tarbase	Unspecified
mmu-mir-7a-5p	MIMAT0000677	Zfp655	72611	HITS-CLIP	tarbase	Unspecified
mmu-let-7d-5p	MIMAT0000383	Zmiz1	328365	HITS-CLIP	tarbase	Unspecified
mmu-let-7e-5p	MIMAT0000524	Zmiz1	328365	HITS-CLIP	tarbase	Unspecified
mmu-mir-7a-5p	MIMAT0000677	Zmiz1	328365	HITS-CLIP	tarbase	Unspecified
mmu-mir-92a-3p	MIMAT0000539	Zmiz1	328365	HITS-CLIP	tarbase	Unspecified
mmu-mir-92a-3p	MIMAT0000539	Hnrnpa0	77134	HITS-CLIP	tarbase	Unspecified
mmu-let-7c-5p	MIMAT0000523	Id3	15903	Microarrays	tarbase	Unspecified
mmu-let-7d-5p	MIMAT0000383	Arid1a	93760	HITS-CLIP	tarbase	Unspecified
mmu-mir-92a-3p	MIMAT0000539	Arid1a	93760	HITS-CLIP	tarbase	Unspecified
mmu-let-7c-5p	MIMAT0000523	Hmgcll1	208982	Microarrays	tarbase	Unspecified
mmu-mir-7a-5p	MIMAT0000677	Mid1ip1	68041	HITS-CLIP	tarbase	Unspecified
mmu-let-7a-5p	MIMAT0000521	Fgfrl1	116701	HITS-CLIP	tarbase	Unspecified
mmu-let-7b-5p	MIMAT0000522	Fgfrl1	116701	HITS-CLIP	tarbase	Unspecified
mmu-let-7c-5p	MIMAT0000523	Fgfrl1	116701	HITS-CLIP	tarbase	Unspecified
mmu-let-7e-5p	MIMAT0000524	Fgfrl1	116701	HITS-CLIP	tarbase	Unspecified
mmu-mir-92a-3p	MIMAT0000539	Fhl2	14200	HITS-CLIP	tarbase	Unspecified
mmu-mir-7a-5p	MIMAT0000677	Fbxw9	68628	HITS-CLIP	tarbase	Unspecified
mmu-mir-92a-3p	MIMAT0000539	Fnbp4	55935	HITS-CLIP	tarbase	Unspecified
mmu-mir-7a-5p	MIMAT0000677	Scrn3	74616	HITS-CLIP	tarbase	Unspecified
mmu-mir-92a-3p	MIMAT0000539	Tle1	21885	HITS-CLIP	tarbase	Unspecified
mmu-let-7a-5p	MIMAT0000521	Prpf31	68988	HITS-CLIP	tarbase	Unspecified
mmu-let-7b-5p	MIMAT0000522	Prpf31	68988	HITS-CLIP	tarbase	Unspecified
mmu-let-7c-5p	MIMAT0000523	Prpf31	68988	HITS-CLIP	tarbase	Unspecified
mmu-let-7e-5p	MIMAT0000524	Prpf31	68988	HITS-CLIP	tarbase	Unspecified
mmu-let-7a-5p	MIMAT0000521	Sertad1	55942	HITS-CLIP	tarbase	Unspecified
mmu-let-7b-5p	MIMAT0000522	Sertad1	55942	HITS-CLIP	tarbase	Unspecified
mmu-let-7c-5p	MIMAT0000523	Sertad1	55942	HITS-CLIP	tarbase	Unspecified
mmu-let-7d-5p	MIMAT0000383	Sertad1	55942	HITS-CLIP	tarbase	Unspecified
mmu-let-7e-5p	MIMAT0000524	Sertad1	55942	HITS-CLIP	tarbase	Unspecified
mmu-let-7a-5p	MIMAT0000521	Herpud2	80517	HITS-CLIP	tarbase	Unspecified
mmu-let-7b-5p	MIMAT0000522	Herpud2	80517	HITS-CLIP	tarbase	Unspecified
mmu-let-7c-5p	MIMAT0000523	Herpud2	80517	HITS-CLIP	tarbase	Unspecified
mmu-let-7e-5p	MIMAT0000524	Herpud2	80517	HITS-CLIP	tarbase	Unspecified
mmu-mir-92a-3p	MIMAT0000539	Herpud2	80517	HITS-CLIP	tarbase	Unspecified
mmu-mir-92a-3p	MIMAT0000539	Arpc5	67771	HITS-CLIP	tarbase	Unspecified
mmu-let-7a-5p	MIMAT0000521	Pou2f2	18987	HITS-CLIP	tarbase	Unspecified
mmu-let-7b-5p	MIMAT0000522	Pou2f2	18987	HITS-CLIP	tarbase	Unspecified
mmu-let-7c-5p	MIMAT0000523	Pou2f2	18987	HITS-CLIP	tarbase	Unspecified
mmu-let-7e-5p	MIMAT0000524	Pou2f2	18987	HITS-CLIP	tarbase	Unspecified
mmu-mir-92a-3p	MIMAT0000539	Nfib	18028	HITS-CLIP	tarbase	Unspecified
mmu-mir-7a-5p	MIMAT0000677	Hipk1	15257	HITS-CLIP	tarbase	Unspecified
mmu-mir-7a-5p	MIMAT0000677	Gprc5b	64297	HITS-CLIP	tarbase	Unspecified
mmu-mir-7a-5p	MIMAT0000677	Man1a2	17156	HITS-CLIP	tarbase	Unspecified
mmu-mir-7a-5p	MIMAT0000677	Tmem184b	223693	HITS-CLIP	tarbase	Unspecified
mmu-let-7b-5p	MIMAT0000522	Pttg1ip	108705	HITS-CLIP	tarbase	Unspecified
mmu-let-7c-5p	MIMAT0000523	Pttg1ip	108705	HITS-CLIP	tarbase	Unspecified
mmu-mir-7a-5p	MIMAT0000677	Pttg1ip	108705	HITS-CLIP	tarbase	Unspecified
mmu-let-7a-5p	MIMAT0000521	Met	17295	HITS-CLIP	tarbase	Unspecified
mmu-let-7b-5p	MIMAT0000522	Met	17295	HITS-CLIP	tarbase	Unspecified
mmu-let-7c-5p	MIMAT0000523	Met	17295	HITS-CLIP, Microarrays	tarbase	Unspecified
mmu-let-7d-5p	MIMAT0000383	Met	17295	HITS-CLIP	tarbase	Unspecified
mmu-let-7a-5p	MIMAT0000521	Slc16a12	240638	HITS-CLIP	tarbase	Unspecified
mmu-let-7b-5p	MIMAT0000522	Slc16a12	240638	HITS-CLIP	tarbase	Unspecified
mmu-let-7c-5p	MIMAT0000523	Slc16a12	240638	HITS-CLIP	tarbase	Unspecified
mmu-let-7d-5p	MIMAT0000383	Slc16a12	240638	HITS-CLIP	tarbase	Unspecified
mmu-let-7e-5p	MIMAT0000524	Slc16a12	240638	HITS-CLIP	tarbase	Unspecified
mmu-mir-7a-5p	MIMAT0000677	Nav1	215690	HITS-CLIP	tarbase	Unspecified
mmu-let-7a-5p	MIMAT0000521	Tnpo1	238799	HITS-CLIP	tarbase	Unspecified
mmu-let-7b-5p	MIMAT0000522	Tnpo1	238799	HITS-CLIP	tarbase	Unspecified
mmu-let-7c-5p	MIMAT0000523	Tnpo1	238799	HITS-CLIP	tarbase	Unspecified
mmu-let-7e-5p	MIMAT0000524	Tnpo1	238799	HITS-CLIP	tarbase	Unspecified
mmu-mir-92a-3p	MIMAT0000539	Tnpo1	238799	HITS-CLIP	tarbase	Unspecified
mmu-mir-7a-5p	MIMAT0000677	Otog	18419	HITS-CLIP	tarbase	Unspecified
mmu-let-7d-5p	MIMAT0000383	Srp14	20813	HITS-CLIP	tarbase	Unspecified
mmu-let-7b-5p	MIMAT0000522	Tor2a	30933	HITS-CLIP	tarbase	Unspecified
mmu-let-7c-5p	MIMAT0000523	Tor2a	30933	HITS-CLIP	tarbase	Unspecified
mmu-let-7a-5p	MIMAT0000521	Cbx5	12419	HITS-CLIP	tarbase	Unspecified
mmu-let-7c-5p	MIMAT0000523	Cbx5	12419	HITS-CLIP	tarbase	Unspecified
mmu-let-7d-5p	MIMAT0000383	Cbx5	12419	HITS-CLIP	tarbase	Unspecified
mmu-let-7e-5p	MIMAT0000524	Cbx5	12419	HITS-CLIP	tarbase	Unspecified
mmu-mir-92a-3p	MIMAT0000539	Cbx5	12419	HITS-CLIP	tarbase	Unspecified
mmu-mir-7a-5p	MIMAT0000677	Sardh	192166	HITS-CLIP	tarbase	Unspecified
mmu-mir-7a-5p	MIMAT0000677	Ppp2cb	19053	HITS-CLIP	tarbase	Unspecified
mmu-let-7e-5p	MIMAT0000524	Pla2g12b	69836	HITS-CLIP	tarbase	Unspecified
mmu-let-7a-5p	MIMAT0000521	Oit3	18302	HITS-CLIP	tarbase	Unspecified
mmu-let-7b-5p	MIMAT0000522	Oit3	18302	HITS-CLIP	tarbase	Unspecified
mmu-let-7c-5p	MIMAT0000523	Oit3	18302	HITS-CLIP	tarbase	Unspecified
mmu-let-7b-5p	MIMAT0000522	Bcr	110279	HITS-CLIP	tarbase	Unspecified
mmu-let-7c-5p	MIMAT0000523	Bcr	110279	HITS-CLIP	tarbase	Unspecified
mmu-mir-92a-3p	MIMAT0000539	Bcr	110279	HITS-CLIP	tarbase	Unspecified
mmu-let-7b-5p	MIMAT0000522	Ick	56542	Microarrays	tarbase	Unspecified
mmu-let-7b-5p	MIMAT0000522	Kdsr	70750	Microarrays	tarbase	Unspecified
mmu-mir-7a-5p	MIMAT0000677	Vps4b	20479	HITS-CLIP	tarbase	Unspecified
mmu-mir-7a-5p	MIMAT0000677	Tmem115	56395	HITS-CLIP	tarbase	Unspecified
mmu-let-7b-5p	MIMAT0000522	Hyal2	15587	Microarrays	tarbase	Unspecified
mmu-let-7b-5p	MIMAT0000522	Tusc2	80385	HITS-CLIP	tarbase	Unspecified
mmu-let-7c-5p	MIMAT0000523	Tusc2	80385	HITS-CLIP	tarbase	Unspecified
mmu-let-7b-5p	MIMAT0000522	Slc38a3	76257	HITS-CLIP	tarbase	Unspecified
mmu-let-7c-5p	MIMAT0000523	Slc38a3	76257	HITS-CLIP	tarbase	Unspecified
mmu-let-7e-5p	MIMAT0000524	Slc38a3	76257	HITS-CLIP	tarbase	Unspecified
mmu-mir-7a-5p	MIMAT0000677	Slc3a2	17254	HITS-CLIP	tarbase	Unspecified
mmu-mir-7a-5p	MIMAT0000677	Stx5a	56389	HITS-CLIP	tarbase	Unspecified
mmu-mir-92a-3p	MIMAT0000539	Prox1	19130	HITS-CLIP	tarbase	Unspecified
mmu-let-7e-5p	MIMAT0000524	Raver1	71766	HITS-CLIP	tarbase	Unspecified
mmu-mir-7a-5p	MIMAT0000677	Raver1	71766	HITS-CLIP	tarbase	Unspecified
mmu-let-7b-5p	MIMAT0000522	2610507B11Rik	72503	HITS-CLIP	tarbase	Unspecified
mmu-let-7c-5p	MIMAT0000523	2610507B11Rik	72503	HITS-CLIP	tarbase	Unspecified
mmu-let-7d-5p	MIMAT0000383	2610507B11Rik	72503	HITS-CLIP	tarbase	Unspecified
mmu-mir-7a-5p	MIMAT0000677	AI597479	98404	HITS-CLIP	tarbase	Unspecified
mmu-mir-7a-5p	MIMAT0000677	Kansl3	226976	HITS-CLIP	tarbase	Unspecified
mmu-let-7d-5p	MIMAT0000383	Faf1	14084	HITS-CLIP	tarbase	Unspecified
mmu-mir-7a-5p	MIMAT0000677	Rbm25	67039	HITS-CLIP	tarbase	Unspecified
mmu-mir-92a-3p	MIMAT0000539	Psen2	19165	HITS-CLIP	tarbase	Unspecified
mmu-let-7b-5p	MIMAT0000522	Gabra1	14394	Microarrays	tarbase	Unspecified
mmu-let-7b-5p	MIMAT0000522	Apip	56369	HITS-CLIP	tarbase	Unspecified
mmu-let-7c-5p	MIMAT0000523	Apip	56369	HITS-CLIP	tarbase	Unspecified
mmu-let-7b-5p	MIMAT0000522	Vac14	234729	HITS-CLIP	tarbase	Unspecified
mmu-let-7c-5p	MIMAT0000523	Vac14	234729	HITS-CLIP	tarbase	Unspecified
mmu-let-7d-5p	MIMAT0000383	Akt1s1	67605	HITS-CLIP	tarbase	Unspecified
mmu-mir-92a-3p	MIMAT0000539	Adam19	11492	HITS-CLIP	tarbase	Unspecified
mmu-let-7b-5p	MIMAT0000522	Adam19	11492	Microarrays	tarbase	Unspecified
mmu-mir-7a-5p	MIMAT0000677	Sugp1	70616	HITS-CLIP	tarbase	Unspecified
mmu-let-7b-5p	MIMAT0000522	Fsd1	240121	HITS-CLIP	tarbase	Unspecified
mmu-let-7c-5p	MIMAT0000523	Fsd1	240121	HITS-CLIP	tarbase	Unspecified
mmu-mir-92a-3p	MIMAT0000539	Pgam1	18648	HITS-CLIP	tarbase	Unspecified
mmu-mir-92a-3p	MIMAT0000539	Evi5	14020	HITS-CLIP	tarbase	Unspecified
mmu-mir-92a-3p	MIMAT0000539	Brms1l	52592	HITS-CLIP	tarbase	Unspecified
mmu-mir-7a-5p	MIMAT0000677	Med15	94112	HITS-CLIP	tarbase	Unspecified
mmu-mir-92a-3p	MIMAT0000539	Rpl15	66480	HITS-CLIP	tarbase	Unspecified
mmu-let-7a-5p	MIMAT0000521	Tmem167	66074	HITS-CLIP	tarbase	Unspecified
mmu-let-7b-5p	MIMAT0000522	Tmem167	66074	HITS-CLIP	tarbase	Unspecified
mmu-let-7c-5p	MIMAT0000523	Tmem167	66074	HITS-CLIP	tarbase	Unspecified
mmu-mir-7a-5p	MIMAT0000677	Tmem167	66074	HITS-CLIP	tarbase	Unspecified
mmu-mir-92a-3p	MIMAT0000539	Tmem167	66074	HITS-CLIP	tarbase	Unspecified
mmu-let-7a-5p	MIMAT0000521	Steap4	117167	HITS-CLIP	tarbase	Unspecified
mmu-let-7c-5p	MIMAT0000523	Steap4	117167	HITS-CLIP	tarbase	Unspecified
mmu-mir-7a-5p	MIMAT0000677	Steap4	117167	HITS-CLIP	tarbase	Unspecified
mmu-mir-92a-3p	MIMAT0000539	Steap4	117167	HITS-CLIP	tarbase	Unspecified
mmu-let-7d-5p	MIMAT0000383	Kif11	16551	HITS-CLIP	tarbase	Unspecified
mmu-let-7d-5p	MIMAT0000383	Kif11	16551	HITS-CLIP	tarbase	Unspecified
mmu-let-7e-5p	MIMAT0000524	Kif11	16551	HITS-CLIP	tarbase	Unspecified
mmu-let-7e-5p	MIMAT0000524	Kif11	16551	HITS-CLIP	tarbase	Unspecified
mmu-mir-7a-5p	MIMAT0000677	Zfp715	69930	HITS-CLIP	tarbase	Unspecified
mmu-mir-7a-5p	MIMAT0000677	Amotl1	75723	HITS-CLIP	tarbase	Unspecified
mmu-mir-92a-3p	MIMAT0000539	Amotl1	75723	HITS-CLIP	tarbase	Unspecified
mmu-let-7b-5p	MIMAT0000522	Etv5	104156	Microarrays	tarbase	Unspecified
mmu-let-7a-5p	MIMAT0000521	Atp6v0d1	11972	HITS-CLIP	tarbase	Unspecified
mmu-let-7b-5p	MIMAT0000522	Atp6v0d1	11972	HITS-CLIP	tarbase	Unspecified
mmu-let-7c-5p	MIMAT0000523	Atp6v0d1	11972	HITS-CLIP	tarbase	Unspecified
mmu-let-7e-5p	MIMAT0000524	Atp6v0d1	11972	HITS-CLIP	tarbase	Unspecified
mmu-mir-7a-5p	MIMAT0000677	Ptprs	19280	HITS-CLIP	tarbase	Unspecified
mmu-let-7b-5p	MIMAT0000522	Iglon5	210094	HITS-CLIP	tarbase	Unspecified
mmu-let-7c-5p	MIMAT0000523	Iglon5	210094	HITS-CLIP	tarbase	Unspecified
[truncated: 8,711 more rows]
