# Supplementary material for: Distinct Age-Specific miRegulome Profiling of Isolated Small and Large Intestinal Epithelial Cells in Mice
Source: Int J Mol Sci. 2021 Mar 29;22(7):3544. doi: 10.3390/ijms22073544 (PMC8036635; doi:10.3390/ijms22073544)
Supplement: Supplementary file 1 [file ijms-22-03544-s001.zip › Table S2 mirnet_mir_target_large.csv]

miRNA ID	Accession number	Target gene symbol	Target gene ID	Experimental source	PubMed ID (PMID)	Tissue
mmu-mir-5129-5p	MIMAT0020640	Fbrs	14123	HITS-CLIP	23597149	Unspecified
mmu-mir-5129-5p	MIMAT0020640	Pctp	18559	HITS-CLIP	23597149	Unspecified
mmu-mir-5129-5p	MIMAT0020640	Pctp	18559	HITS-CLIP	21258322	Unspecified
mmu-mir-5129-5p	MIMAT0020640	Pctp	18559	HITS-CLIP	25083871	Unspecified
mmu-mir-5129-5p	MIMAT0020640	Gcm1	14531	HITS-CLIP	23597149	Unspecified
mmu-mir-5099	MIMAT0020606	Nom1	56876	HITS-CLIP	21258322	Unspecified
mmu-mir-5129-5p	MIMAT0020640	Hdac7	56233	HITS-CLIP	25083871	Unspecified
mmu-mir-5129-5p	MIMAT0020640	Yipf5	67180	HITS-CLIP	23142080	Unspecified
mmu-mir-5099	MIMAT0020606	Ooep	67968	HITS-CLIP	21258322	Unspecified
mmu-mir-5129-5p	MIMAT0020640	Bean1	65115	HITS-CLIP	23142080	Unspecified
mmu-mir-5129-5p	MIMAT0020640	Edaradd	171211	HITS-CLIP	23142080	Unspecified
mmu-mir-5129-5p	MIMAT0020640	Tbc1d2	381605	HITS-CLIP	23142080	Unspecified
mmu-mir-5099	MIMAT0020606	Ecm2	407800	HITS-CLIP	25083871	Unspecified
mmu-mir-5129-5p	MIMAT0020640	Gm4841	225594	HITS-CLIP	21258322	Unspecified
mmu-mir-5129-5p	MIMAT0020640	Gm4841	225594	HITS-CLIP	23597149	Unspecified
mmu-mir-5129-5p	MIMAT0020640	Cd8b1	12532	HITS-CLIP	23142080	Unspecified
mmu-mir-5099	MIMAT0020606	Lifr	16880	HITS-CLIP	23597149	Unspecified
mmu-mir-5129-5p	MIMAT0020640	Ankrd40	71452	HITS-CLIP	21258322	Unspecified
mmu-mir-5129-5p	MIMAT0020640	Faf2	76577	HITS-CLIP	21258322	Unspecified
mmu-mir-5099	MIMAT0020606	Phactr2	215789	HITS-CLIP	23142080	Unspecified
mmu-mir-5129-5p	MIMAT0020640	Slc16a9	66859	HITS-CLIP	25083871	Unspecified
mmu-mir-5099	MIMAT0020606	Whsc1l1	234135	HITS-CLIP	21258322	Unspecified
mmu-mir-5099	MIMAT0020606	Stx17	67727	HITS-CLIP	21258322	Unspecified
mmu-mir-5099	MIMAT0020606	Kpnb1	16211	HITS-CLIP	tarbase	Unspecified
mmu-mir-5099	MIMAT0020606	Ugp2	216558	HITS-CLIP	tarbase	Unspecified
mmu-mir-5099	MIMAT0020606	Nacc1	66830	HITS-CLIP	tarbase	Unspecified
mmu-mir-5099	MIMAT0020606	Clptm1	56457	HITS-CLIP	tarbase	Unspecified
mmu-mir-5099	MIMAT0020606	Prkaca	18747	HITS-CLIP	tarbase	Unspecified
mmu-mir-5099	MIMAT0020606	Ctcf	13018	HITS-CLIP	tarbase	Unspecified
mmu-mir-5099	MIMAT0020606	Napa	108124	HITS-CLIP	tarbase	Unspecified
mmu-mir-5099	MIMAT0020606	Fam120b	67544	HITS-CLIP	tarbase	Unspecified
mmu-mir-5099	MIMAT0020606	Abca1	11303	HITS-CLIP	tarbase	Unspecified
mmu-mir-5099	MIMAT0020606	Erbb3	13867	HITS-CLIP	tarbase	Unspecified
mmu-mir-5099	MIMAT0020606	Ncor1	20185	HITS-CLIP	tarbase	Unspecified
mmu-mir-5099	MIMAT0020606	Egfr	13649	HITS-CLIP	tarbase	Unspecified
mmu-mir-5099	MIMAT0020606	Mink1	50932	HITS-CLIP	tarbase	Unspecified
mmu-mir-5099	MIMAT0020606	Elp3	74195	HITS-CLIP	tarbase	Unspecified
mmu-mir-5099	MIMAT0020606	Ppara	19013	HITS-CLIP	tarbase	Unspecified
mmu-mir-5099	MIMAT0020606	Slc35a5	74102	HITS-CLIP	tarbase	Unspecified
mmu-mir-5099	MIMAT0020606	Fetub	59083	HITS-CLIP	tarbase	Unspecified
mmu-mir-5099	MIMAT0020606	Sfr1	67788	HITS-CLIP	tarbase	Unspecified
mmu-mir-5099	MIMAT0020606	Pfkfb1	18639	HITS-CLIP	tarbase	Unspecified
mmu-mir-5099	MIMAT0020606	Hspa4l	18415	HITS-CLIP	tarbase	Unspecified
mmu-mir-5099	MIMAT0020606	Hspa4l	18415	HITS-CLIP	tarbase	Unspecified
mmu-mir-5099	MIMAT0020606	Cat	12359	HITS-CLIP	tarbase	Unspecified
mmu-mir-5099	MIMAT0020606	Rpn2	20014	HITS-CLIP	tarbase	Unspecified
mmu-mir-5099	MIMAT0020606	Ptprd	19266	HITS-CLIP	tarbase	Unspecified
mmu-mir-5099	MIMAT0020606	Ugdh	22235	HITS-CLIP	tarbase	Unspecified
mmu-mir-5099	MIMAT0020606	Tsc22d3	14605	HITS-CLIP	tarbase	Unspecified
mmu-mir-5099	MIMAT0020606	Dio1	13370	HITS-CLIP	tarbase	Unspecified
mmu-mir-5099	MIMAT0020606	Dhcr24	74754	HITS-CLIP	tarbase	Unspecified
mmu-mir-5099	MIMAT0020606	Serbp1	66870	HITS-CLIP	tarbase	Unspecified
mmu-mir-5099	MIMAT0020606	Rfx7	319758	HITS-CLIP	tarbase	Unspecified
mmu-mir-5099	MIMAT0020606	Ndst2	17423	HITS-CLIP	tarbase	Unspecified
mmu-mir-5099	MIMAT0020606	Cldn12	64945	HITS-CLIP	tarbase	Unspecified
mmu-mir-5099	MIMAT0020606	Lonp2	66887	HITS-CLIP	tarbase	Unspecified
mmu-mir-5099	MIMAT0020606	2900026A02Rik	243219	HITS-CLIP	tarbase	Unspecified
mmu-mir-5099	MIMAT0020606	Ugt2b5	22238	HITS-CLIP	tarbase	Unspecified
mmu-mir-5099	MIMAT0020606	Cfl1	12631	HITS-CLIP	tarbase	Unspecified
mmu-mir-5099	MIMAT0020606	Marf1	223989	HITS-CLIP	tarbase	Unspecified
mmu-mir-5099	MIMAT0020606	Gmfb	63985	HITS-CLIP	tarbase	Unspecified
mmu-mir-5099	MIMAT0020606	Zbtb18	30928	HITS-CLIP	tarbase	Unspecified
mmu-mir-5099	MIMAT0020606	Brwd3	382236	HITS-CLIP	tarbase	Unspecified
mmu-mir-5099	MIMAT0020606	Zfyve26	211978	HITS-CLIP	tarbase	Unspecified
mmu-mir-5099	MIMAT0020606	Rnf213	672511	HITS-CLIP	tarbase	Unspecified
mmu-mir-5099	MIMAT0020606	Bcl2l2	12050	HITS-CLIP	tarbase	Unspecified
mmu-mir-5099	MIMAT0020606	Bcl2l2	12050	HITS-CLIP	tarbase	Unspecified
